# Supplementary material for: Humidity-dependent wound sealing in succulent leaves of Delosperma cooperi – An adaptation to seasonal drought stress
Source: Beilstein J Nanotechnol. 2018 Jan 16;9:175–86. doi: 10.3762/bjnano.9.20 (PMC5789399; doi:10.3762/bjnano.9.20)
Supplement: File 4 — Raw data. [file Beilstein_J_Nanotechnol-09-175-s004.xls]

## Sheet: Radius
Delosperma cooperi			Radius of tissue layers
	Radius Epidermis1 [µm]	Radius Epidermis 2 [µm]	Radius Epidermis3 [µm]	Radius Epidermis 4 [µm]	Radius Chlorenchyma 1 [µm]	Radius Chlorenchyma 2 [µm]	Radius Chlorenchyma 3 [µm]
1.16	924.93	1294.9	858.13	1286.63	899.27	1268.14	825.96
1.19	1054.34	1253.47	776.47	1162.43	1013.31	1228.52	745.81
1.20	1137.03	1230.3	975.86	1270.85	1098	1189.34	945.93
1.21	1107.31	1448.49	938	1386	1072.73	1423.89	907.69
1.25	1557.73	1780.47	1270.93	1869.13	1516.04	1754.46	1242.76
1.26	1132.4	1531.55	1115.44	1644.68	1099.13	1505.88	1075.89
1.30	1384.23	1358.12	1060.29	1421.29	1344.31	1319.94	1029.73
1.32	955.18	1353.78	760.82	1195.63	933.8	1318.42	731.16
1.35	855.81	1234.73	794.65	1057.75	816.02	1196.23	771.66
1.36	940.62	1207.61	890.91	1189.64	916.53	1184.41	869.61
	Radius Chlorenchyma 4 [µm]	Radius Net of vascular bundles 1 [µm]	Radius Net of vascular bundles 2 [µm]	Radius Net of vascular bundles 3 [µm]	Radius Net of vascular bundles 4 [µm]	Radius Parenchyma 1 [µm]	Radius Parenchyma 2 [µm]
1.16	1224.92	564.465	830.453	491.081	807.147	506.035	767.667
1.19	1121.21	570.33	757.03	400.947	682.413	512.49	705.355
1.20	1226.75	633.181	707.995	508.084	790.014	573.879	654.905
1.21	1351.16	603.781	954.664	501.178	837.688	557.12	896.676
1.25	1836.31	953.229	858.182	628.084	1189.7	885.691	796.838
1.26	1617.26	668.581	946.686	548.2	1002.4	614.839	891.454
1.30	1391.21	853.946	826.297	504.635	911.208	799.834	771.143
1.32	1169.45	637.63	862.166	429.835	861.659	585.57	795.154
1.35	1035.29	493.843	714.258	444.529	658.433	440.917	659.004
1.36	1153.66	608.065	741.309	474.56	693.086	539.175	677.071
	Radius Parenchyma 3 [µm]	Radius Parenchyma 4 [µm]	Radius Central strand 1 [µm]	Radius Central strand 2 [µm]	Radius Central strand 3 [µm]	Radius Central strand 4 [µm]
1.16	431.819	742.972	58.33	46.4	41.19	61.5
1.19	349.253	622.407	52.43	34.76	55.08	43.32
1.20	452.714	728.166	55.06	35.64	44.19	38.13
1.21	448.602	787.972	62.03	48.31	56.37	50.8
1.25	564.216	1131.78	67.89	47.04	53.13	45.44
1.26	495.65	939.84	59.89	56.33	56.15	42.25
1.30	445.925	847.332	54.95	56.67	50.52	37.78
1.32	374.945	808.482	67.36	54.53	58.27	64.87
1.35	383.631	605.747	55.08	45.28	49.99	31.55
1.36	421.34	622.074	43.85	44.96	41.98	27.005

## Sheet: Mechanical properties
Delosperma cooperi			Mechanical properties
Elastic modulus (MPa)
Leaf	Central strand	Epidermis (trans)	Epidermis (long)
0.34692	44.6536	3.3251	8.3112
0.406413	40.5758	3.0488	7.8272
0.886921	22.2454	4.2896	5.3693
0.39704	25.0241	5.4312	6.9167
0.860765	45.142	4.1171	2.2489
2.13611	17.7136	3.4157	5.2871
1.48389	19.5623	3.5462	2.9254
0.226434	51.1884	3.6755	2.71
0.446375	NA	3.724	5.2441
0.227853	NA	3.3489	3.6527
0.371421	NA	NA	NA
0.730384	NA	NA	NA
0.701293	NA	NA	NA
0.76897	NA	NA	NA
0.890058	NA	NA	NA
0.649164	NA	NA	NA
0.871362	NA	NA	NA
0.806113	NA	NA	NA
Tensile strength (MPa)
Leaf	Central strand	Epidermis (trans)	Epidermis (long)
0.115779	8.96048	0.88207	1.874
0.107471	8.0868	1.03621	1.90049
0.0852905	8.63401	1.25685	1.61984
0.0940411	9.32202	1.16098	1.51637
0.151383	5.82819	1.24454	1.16935
0.134032	10.686	1.254	1.1554
0.0877886	11.2714	0.99264	1.57102
0.0896163	7.62546	1.4372	1.59865
0.119017	NA	1.33403	1.47173
0.103071	NA	1.24661	1.10372
0.0918784	NA	NA	NA
0.0811823	NA	NA	NA
0.0800044	NA	NA	NA

## Sheet: Poisson's ratio
Delosperma cooperi			Poisson's Ratio (/)
	0.415687
	0.280875
	0.124644
	0.250177
	0.362189
	0.139019
	0.287672
	0.207945
	0.37
	0.332491
	0.269953
	0.210398
	0.39327
	0.377918
	0.327556
	0.189156
	0.288123
	0.23764

## Sheet: Turgor
Delosperma cooperi			Turgor (MPa)
Measurement depth (µm)	Turgor (MPa)
737.5	0.0316824
887.5	0.0317584
475	0.0787375
1062.5	0.0614762
37.5	0.063178
512.5	0.0394284
650	0.0446906
887.5	0.0560169
850	0.0402802
1062.5	0.0787727
625	0.0408564
862.5	0.0893041
1200	0.0579112
50	0.0588028
725	0.084813
925	0.0571458
487.5	0.0274189
1037.5	0.0427133
212.5	0.0360893
200	0.050239
1050	0.0450337
250	0.0385044
137.5	0.0525505
887.5	0.0354339
1050	0.032145
325	0.0277472
450	0.0493341
212.5	0.0485793
150	0.0471511
1100	0.0300814
225	0.0340676
962.5	0.035627
237.5	0.0415288
625	0.0431053
775	0.0435438
862.5	0.044047
1012.5	0.0346062
1512.5	0.0379377
200	0.0347881
487.5	0.0398417
1112.5	0.0361745
487.5	0.0439876
800	0.029713
1075	0.0345387

## Sheet: Cell morphometry
Delosperma cooperi			Morphometry of cells
Chlorenchyma: cell diameters
direction	1	1	2	2
sample	d_1/3_μm	d_2/4_μm	d_1/3_μm	d_2/4_μm
1	32	29	35	73
2	52	43	35	49
3	93	58	49	87
4	31	29	66	80
5	108	50	54	113
6	74	40	49	93
7	128	49	61	112
8	95	93	69	137
9	126	105	54	69
10	37	35	109	99
direction	3	3	4	4
sample	d_1/3_μm	d_2/4_μm	d_1/3_μm	d_2/4_μm
1	58	46	41	26
2	105	64	29	31
3	89	59	35	114
4	104	50	46	86
5	79	50	51	106
6	126	63	82	99
7	100	62	108	148
8	32	45	33	32
9	99	56	46	39
10	81	90	98	121
Parenchyma: cell diameters
direction	1	1	2	2
sample	d_1/3_μm	d_2/4_μm	d_1/3_μm	d_2/4_μm
1	54	75	96	123
2	39	40	79	132
3	103	106	102	87
4	95	123	96	77
5	125	97	46	36
6	138	108	102	135
7	111	130	86	128
8	102	119	125	219
9	39	57	95	136
10	26	33	39	32
direction	3	3	4	4
sample	d_1/3_μm	d_2/4_μm	d_1/3_μm	d_2/4_μm
1	99	63	85	100
2	36	45	78	107
3	108	92	42	40
4	61	66	43	61
5	73	92	125	160
6	121	109	94	106
7	160	110	176	228
8	109	54	77	75
9	59	49	43	35
10	31	25	24	20
Cell wall thickness
	Chlorenchyma	Parenchyma
	Cell wall	Cell wall
	thickness [µm]	thickness [µm]
	0.644	0.4765
	0.365	0.339
	0.2965	0.2945
	0.429	0.5355
	0.429	0.4795
	0.322	0.536
	0.4025	0.4975
	0.2695	0.3075
	0.323	0.531
	0.3935	0.592
	0.5095	0.379
	0.322	0.339
	0.458	0.599
	0.2965	0.379
	0.3755	0.4285
	0.432	0.669
	0.521	0.343
	0.249	0.343
	0.3575	0.4015
	0.3935	0.5385
	0.5365	0.398
	0.4775	0.443
	0.236	0.2415
	0.297	0.4855
	0.5365	0.418
	0.402	0.6715
	0.2725	0.4165
	0.256	0.4015
	0.358	0.383
	0.537	0.2875
	0.4115	0.397
	0.269	0.433
	0.282	0.3685
	0.447	0.3755
	0.5005	0.4
	0.4945	0.3935
	0.465	0.4945
	0.456	0.557
	0.429	0.3575
	0.721	0.4325
	0.4425	0.4835
	0.496	0.569
	0.87	0.4595
	0.8285	0.354
	0.4175	0.419
	0.4365	0.5365
	0.354	0.319
	1.0055	0.4325
	0.365	0.3685
	0.424	0.367
	0.313	0.376
	0.361	0.553
	0.603	0.753
	0.381	0.3275
	0.392	0.422
	0.458	0.464
	0.3055	0.329
	0.586	0.778
	0.6645	0.493
	0.46	0.4775

## Sheet: Self-sealing efficiency
Delosperma cooperi		Self-sealing efficiency
Sample	Humidity conditions in the wound region	Time after Wounding	Total bending angle
1	RH49	Min1	0.35		Legend
2	RH49	Min1	1.16		RH24	24% relative air humidity
3	RH49	Min1	0.04		RH49	49% relative air humidity
4	RH49	Min1	0.15		RH100	100% relative air humidity
5	RH49	Min1	0.49		WatDrop	water drop applied
6	RH49	Min1	0.61		Min1	1 min after wounding
7	RH49	Min1	0.15		Min5	5 min after wounding
8	RH49	Min1	0.31		Min10	10 min after wounding
9	RH49	Min1	0.17		Min20	20 min after wounding
10	RH49	Min1	0.46		Min40	40 min after wounding
11	RH49	Min1	-0.21		Min55	55 min after wounding
12	RH49	Min1	0.07
13	RH49	Min1	0.25
14	RH49	Min1	0.27
15	RH49	Min1	-0.1
16	RH49	Min1	0.16
17	RH49	Min1	0.32
1	RH49	Min5	1.44
2	RH49	Min5	2.56
3	RH49	Min5	0.11
4	RH49	Min5	0.5
5	RH49	Min5	0.83
6	RH49	Min5	1.3
7	RH49	Min5	0.29
8	RH49	Min5	0.57
9	RH49	Min5	1.14
10	RH49	Min5	0.92
11	RH49	Min5	0.08
12	RH49	Min5	0.88
13	RH49	Min5	0.78
14	RH49	Min5	0.79
15	RH49	Min5	0.03
16	RH49	Min5	0.25
17	RH49	Min5	0.34
1	RH49	Min10	2.42
2	RH49	Min10	2.94
3	RH49	Min10	0.26
4	RH49	Min10	0.98
5	RH49	Min10	1.16
6	RH49	Min10	2.36
7	RH49	Min10	0.64
8	RH49	Min10	1.13
9	RH49	Min10	1.89
10	RH49	Min10	1.46
11	RH49	Min10	0.6
12	RH49	Min10	1.67
13	RH49	Min10	1.33
14	RH49	Min10	1.4
15	RH49	Min10	0.15
16	RH49	Min10	0.15
17	RH49	Min10	0.44
1	RH49	Min20	4.24
2	RH49	Min20	2.92
3	RH49	Min20	0.48
4	RH49	Min20	2.2
5	RH49	Min20	1.95
6	RH49	Min20	3.93
7	RH49	Min20	1.36
8	RH49	Min20	1.83
9	RH49	Min20	2.81
10	RH49	Min20	2.69
11	RH49	Min20	1.78
12	RH49	Min20	2.93
13	RH49	Min20	2.19
14	RH49	Min20	2.86
15	RH49	Min20	0.4
16	RH49	Min20	0.56
17	RH49	Min20	0.85
1	RH49	Min40	5.7
2	RH49	Min40	2.34
3	RH49	Min40	0.96
4	RH49	Min40	3.83
5	RH49	Min40	2.93
6	RH49	Min40	4.43
7	RH49	Min40	1.54
8	RH49	Min40	3.34
9	RH49	Min40	4.07
10	RH49	Min40	3.69
11	RH49	Min40	2.62
12	RH49	Min40	4.07
13	RH49	Min40	2.98
14	RH49	Min40	5.11
15	RH49	Min40	0.87
16	RH49	Min40	1.96
17	RH49	Min40	2.08
1	RH49	Min55	5.75
2	RH49	Min55	1.9
3	RH49	Min55	1.3
4	RH49	Min55	4.4
5	RH49	Min55	3.35
6	RH49	Min55	4.1
7	RH49	Min55	1.34
8	RH49	Min55	2.8
9	RH49	Min55	4.16
10	RH49	Min55	3.8
11	RH49	Min55	2.7
12	RH49	Min55	4.36
13	RH49	Min55	3
14	RH49	Min55	5.6
15	RH49	Min55	1
16	RH49	Min55	2.9
17	RH49	Min55	2.5
18	RH100	Min1	-0.12
19	RH100	Min1	-0.01
20	RH100	Min1	-0.31
21	RH100	Min1	0.72
22	RH100	Min1	0.09
23	RH100	Min1	1.59
24	RH100	Min1	0.07
25	RH100	Min1	0.14
26	RH100	Min1	0.34
27	RH100	Min1	0.37
28	RH100	Min1	-0.19
29	RH100	Min1	0.02
30	RH100	Min1	0.12
31	RH100	Min1	0.47
32	RH100	Min1	0.44
33	RH100	Min1	0.64
34	RH100	Min1	-0.24
18	RH100	Min5	0.05
19	RH100	Min5	0.27
20	RH100	Min5	-0.68
21	RH100	Min5	1.26
22	RH100	Min5	0.38
23	RH100	Min5	2.85
24	RH100	Min5	0.18
25	RH100	Min5	0.35
26	RH100	Min5	0.64
27	RH100	Min5	0.36
28	RH100	Min5	3.87
29	RH100	Min5	0.43
30	RH100	Min5	0.26
31	RH100	Min5	0.43
32	RH100	Min5	0.29
33	RH100	Min5	1.4
34	RH100	Min5	-0.27
18	RH100	Min10	0.02
19	RH100	Min10	0.36
20	RH100	Min10	-0.95
21	RH100	Min10	1.9
22	RH100	Min10	0.42
23	RH100	Min10	3.6
24	RH100	Min10	0.17
25	RH100	Min10	0.76
26	RH100	Min10	0.71
27	RH100	Min10	0.54
28	RH100	Min10	5.57
29	RH100	Min10	0.73
30	RH100	Min10	0.49
31	RH100	Min10	0.69
32	RH100	Min10	0.21
33	RH100	Min10	1.75
34	RH100	Min10	-0.26
18	RH100	Min20	-0.22
19	RH100	Min20	0.94
20	RH100	Min20	-1
21	RH100	Min20	2.96
22	RH100	Min20	0.36
23	RH100	Min20	2.93
24	RH100	Min20	0.72
25	RH100	Min20	-0.23
26	RH100	Min20	0.7
27	RH100	Min20	0.87
28	RH100	Min20	6.42
29	RH100	Min20	0.65
30	RH100	Min20	0.67
31	RH100	Min20	1.04
32	RH100	Min20	-0.51
33	RH100	Min20	2.11
34	RH100	Min20	-0.16
18	RH100	Min40	-1
19	RH100	Min40	0.49
20	RH100	Min40	-0.53
21	RH100	Min40	3.38
22	RH100	Min40	-0.7
23	RH100	Min40	1.65
24	RH100	Min40	0.38
25	RH100	Min40	-0.18
26	RH100	Min40	0.34
27	RH100	Min40	0.64
28	RH100	Min40	4.9
29	RH100	Min40	1.93
30	RH100	Min40	0.46
31	RH100	Min40	0.57
32	RH100	Min40	0.81
33	RH100	Min40	0.35
34	RH100	Min40	0.45
18	RH100	Min55	-1.46
19	RH100	Min55	0.2
20	RH100	Min55	0.32
21	RH100	Min55	3.64
22	RH100	Min55	-1.23
23	RH100	Min55	1.02
24	RH100	Min55	-0.42
25	RH100	Min55	1.4
26	RH100	Min55	0.22
27	RH100	Min55	0.26
28	RH100	Min55	4.9
29	RH100	Min55	0.9
30	RH100	Min55	-0.08
31	RH100	Min55	0.3
32	RH100	Min55	1.5
33	RH100	Min55	-0.33
34	RH100	Min55	0.7
35	WatDrop	Min1	0.11
36	WatDrop	Min1	0.16
37	WatDrop	Min1	0.53
38	WatDrop	Min1	0.79
39	WatDrop	Min1	0.31
40	WatDrop	Min1	0.57
41	WatDrop	Min1	0.73
42	WatDrop	Min1	-0.12
43	WatDrop	Min1	0.08
44	WatDrop	Min1	-0.25
45	WatDrop	Min1	-0.08
46	WatDrop	Min1	0.02
47	WatDrop	Min1	0.07
48	WatDrop	Min1	0.73
49	WatDrop	Min1	-0.1
50	WatDrop	Min1	0.2
51	WatDrop	Min1	0.27
35	WatDrop	Min5	0.12
36	WatDrop	Min5	-0.11
37	WatDrop	Min5	0.35
38	WatDrop	Min5	1.32
39	WatDrop	Min5	0.65
40	WatDrop	Min5	0.57
41	WatDrop	Min5	0.33
42	WatDrop	Min5	-0.3
43	WatDrop	Min5	-0.1
44	WatDrop	Min5	-0.84
45	WatDrop	Min5	-1.3
46	WatDrop	Min5	0.1
47	WatDrop	Min5	0.2
48	WatDrop	Min5	1.16
49	WatDrop	Min5	-0.15
50	WatDrop	Min5	-0.06
51	WatDrop	Min5	0.51
35	WatDrop	Min10	0.05
36	WatDrop	Min10	-0.68
37	WatDrop	Min10	-0.54
38	WatDrop	Min10	1.33
39	WatDrop	Min10	0.53
40	WatDrop	Min10	0.08
41	WatDrop	Min10	0.18
42	WatDrop	Min10	-0.42
43	WatDrop	Min10	-0.59
44	WatDrop	Min10	-1.58
45	WatDrop	Min10	-2.59
46	WatDrop	Min10	-0.19
47	WatDrop	Min10	-0.08
48	WatDrop	Min10	1.04
49	WatDrop	Min10	-0.75
50	WatDrop	Min10	-0.36
51	WatDrop	Min10	0.21
35	WatDrop	Min20	-0.35
36	WatDrop	Min20	-2.15
37	WatDrop	Min20	-1.13
38	WatDrop	Min20	1.42
39	WatDrop	Min20	-0.05
40	WatDrop	Min20	-0.88
41	WatDrop	Min20	-0.58
42	WatDrop	Min20	-0.75
43	WatDrop	Min20	-2.06
44	WatDrop	Min20	-2.54
45	WatDrop	Min20	-4.38
46	WatDrop	Min20	-0.84
47	WatDrop	Min20	-0.95
48	WatDrop	Min20	0.34
49	WatDrop	Min20	-1.62
50	WatDrop	Min20	-0.59
51	WatDrop	Min20	-0.14
35	WatDrop	Min40	-1.08
36	WatDrop	Min40	-3.71
37	WatDrop	Min40	-1.12
38	WatDrop	Min40	0.6
39	WatDrop	Min40	-1.27
40	WatDrop	Min40	-1.19
41	WatDrop	Min40	-2.47
42	WatDrop	Min40	-1.27
43	WatDrop	Min40	-3
44	WatDrop	Min40	-3.93
45	WatDrop	Min40	-5.34
46	WatDrop	Min40	-1.87
47	WatDrop	Min40	-1.85
48	WatDrop	Min40	-0.64
49	WatDrop	Min40	-2.81
50	WatDrop	Min40	-1.05
51	WatDrop	Min40	-1.38
35	WatDrop	Min55	-1.6
36	WatDrop	Min55	-4.31
37	WatDrop	Min55	-0.91
38	WatDrop	Min55	0.24
39	WatDrop	Min55	-1.89
40	WatDrop	Min55	-0.03
41	WatDrop	Min55	-3.15
42	WatDrop	Min55	-1.67
43	WatDrop	Min55	-3.57
44	WatDrop	Min55	-4.6
45	WatDrop	Min55	-5.9
46	WatDrop	Min55	-2.37
47	WatDrop	Min55	-2.03
48	WatDrop	Min55	-1.25
49	WatDrop	Min55	-3.26
50	WatDrop	Min55	-1.4
51	WatDrop	Min55	-2.04
52	RH24	Min1	0.76
53	RH24	Min1	1.44
54	RH24	Min1	1.31
55	RH24	Min1	1.34
56	RH24	Min1	2
57	RH24	Min1	1.24
58	RH24	Min1	0.66
59	RH24	Min1	0.92
60	RH24	Min1	0.9
61	RH24	Min1	1.31
62	RH24	Min1	0.31
63	RH24	Min1	0.53
64	RH24	Min1	0.73
65	RH24	Min1	0.91
66	RH24	Min1	0.08
67	RH24	Min1	0.99
68	RH24	Min1	0.64
52	RH24	Min5	1.49
53	RH24	Min5	2.5
54	RH24	Min5	2.17
55	RH24	Min5	2.42
56	RH24	Min5	3.41
57	RH24	Min5	1.85
58	RH24	Min5	1.73
59	RH24	Min5	1.61
60	RH24	Min5	1.96
61	RH24	Min5	2.47
62	RH24	Min5	1.07
63	RH24	Min5	1.49
64	RH24	Min5	1.46
65	RH24	Min5	2.06
66	RH24	Min5	0.61
67	RH24	Min5	2.81
68	RH24	Min5	1.49
52	RH24	Min10	2.36
53	RH24	Min10	3.27
54	RH24	Min10	2.7
55	RH24	Min10	2.69
56	RH24	Min10	4.55
57	RH24	Min10	2.16
58	RH24	Min10	2.81
59	RH24	Min10	2.71
60	RH24	Min10	3.27
61	RH24	Min10	3.64
62	RH24	Min10	2.31
63	RH24	Min10	2.47
64	RH24	Min10	1.96
65	RH24	Min10	3.09
66	RH24	Min10	1.43
67	RH24	Min10	4.38
68	RH24	Min10	2.48
52	RH24	Min20	4.34
53	RH24	Min20	5.56
54	RH24	Min20	3.19
55	RH24	Min20	2.93
56	RH24	Min20	6.35
57	RH24	Min20	2.53
58	RH24	Min20	4.54
59	RH24	Min20	4.95
60	RH24	Min20	6.42
61	RH24	Min20	5.98
62	RH24	Min20	4.51
63	RH24	Min20	4.27
64	RH24	Min20	2.38
65	RH24	Min20	5.07
66	RH24	Min20	3.54
67	RH24	Min20	6.26
68	RH24	Min20	3.9
52	RH24	Min40	6.87
53	RH24	Min40	6.88
54	RH24	Min40	3.6
55	RH24	Min40	2.55
56	RH24	Min40	8.24
57	RH24	Min40	3.11
58	RH24	Min40	5.91
59	RH24	Min40	7.24
60	RH24	Min40	11.6
61	RH24	Min40	7.43
62	RH24	Min40	7.07
63	RH24	Min40	5.9
64	RH24	Min40	2.61
65	RH24	Min40	6.18
66	RH24	Min40	8.38
67	RH24	Min40	7.53
68	RH24	Min40	5.94
52	RH24	Min55	7.37
53	RH24	Min55	4.94
54	RH24	Min55	3.61
55	RH24	Min55	2.49
56	RH24	Min55	8.84
57	RH24	Min55	3.64
58	RH24	Min55	6.59
59	RH24	Min55	7.9
60	RH24	Min55	12.23
61	RH24	Min55	7.06
62	RH24	Min55	6.86
63	RH24	Min55	5.93
64	RH24	Min55	2.09
65	RH24	Min55	6.69
66	RH24	Min55	9.87
67	RH24	Min55	7.83
68	RH24	Min55	6.19

## Sheet: Growth conditions
Delosperma cooperi		Growth conditions
id	Date/time	Rel. Humidity [%rF]	Temperature [°C]
1	18.10.2012 09:11:12	55	19.7
2	18.10.2012 09:11:27	57.2	19.7
3	18.10.2012 09:11:42	56.1	19.8
4	18.10.2012 09:11:57	55.3	19.8
5	18.10.2012 09:12:12	56	19.7
6	18.10.2012 09:12:27	55.7	19.7
7	18.10.2012 09:12:42	57	19.7
8	18.10.2012 09:12:57	57.5	19.6
9	18.10.2012 09:13:12	56.7	19.6
10	18.10.2012 09:13:27	56.6	19.6
11	18.10.2012 09:13:42	57.7	19.5
12	18.10.2012 09:13:57	57.8	19.5
13	18.10.2012 09:14:12	57.7	19.5
14	18.10.2012 09:14:27	57.4	19.4
15	18.10.2012 09:14:42	57.4	19.4
16	18.10.2012 09:14:57	56.6	19.3
17	18.10.2012 09:15:12	56.3	19.3
18	18.10.2012 09:15:27	57	19.2
19	18.10.2012 09:15:42	57.2	19.2
20	18.10.2012 09:15:57	56.1	19.2
21	18.10.2012 09:16:12	55.3	19.1
22	18.10.2012 09:16:27	58.2	19.1
23	18.10.2012 09:16:42	58.4	19.1
24	18.10.2012 09:16:57	57.5	19
25	18.10.2012 09:17:12	59.4	19
26	18.10.2012 09:17:27	57.7	19
27	18.10.2012 09:17:42	57.8	18.9
28	18.10.2012 09:17:57	58.6	18.9
29	18.10.2012 09:18:12	59	18.9
30	18.10.2012 09:18:27	58.6	18.8
31	18.10.2012 09:18:42	59.4	18.8
32	18.10.2012 09:18:57	57.9	18.8
33	18.10.2012 09:19:12	59.7	18.8
34	18.10.2012 09:19:27	59.6	18.7
35	18.10.2012 09:19:42	58.5	18.7
36	18.10.2012 09:19:57	59.5	18.7
37	18.10.2012 09:20:12	59.8	18.6
38	18.10.2012 09:20:27	58.9	18.6
39	18.10.2012 09:20:42	59	18.6
40	18.10.2012 09:20:57	60.9	18.6
41	18.10.2012 09:21:12	60.5	18.5
42	18.10.2012 09:21:27	60.6	18.5
43	18.10.2012 09:21:42	60.4	18.5
44	18.10.2012 09:21:57	61.4	18.5
45	18.10.2012 09:22:12	59.8	18.4
46	18.10.2012 09:22:27	60	18.4
47	18.10.2012 09:22:42	59	18.4
48	18.10.2012 09:22:57	60.4	18.4
49	18.10.2012 09:23:12	59.8	18.4
50	18.10.2012 09:23:27	60.3	18.3
51	18.10.2012 09:23:42	59.6	18.3
52	18.10.2012 09:23:57	61.5	18.3
53	18.10.2012 09:24:12	60.2	18.2
54	18.10.2012 09:24:27	60.3	18.2
55	18.10.2012 09:24:42	60.8	18.2
56	18.10.2012 09:24:57	61.1	18.2
57	18.10.2012 09:25:12	62.2	18.1
58	18.10.2012 09:25:27	60.3	18.1
59	18.10.2012 09:25:42	60.7	18.1
60	18.10.2012 09:25:57	61.9	18.1
61	18.10.2012 09:26:12	62.2	18.1
62	18.10.2012 09:26:27	61.7	18
63	18.10.2012 09:26:42	62	18
64	18.10.2012 09:26:57	63	18
65	18.10.2012 09:27:12	61.8	18
66	18.10.2012 09:27:27	61.9	18
67	18.10.2012 09:27:42	62	17.9
68	18.10.2012 09:27:57	62.2	17.9
69	18.10.2012 09:28:12	63	17.9
70	18.10.2012 09:28:27	61.8	17.9
71	18.10.2012 09:28:42	61.6	17.9
72	18.10.2012 09:28:57	63.3	17.9
73	18.10.2012 09:29:12	62.5	17.8
74	18.10.2012 09:29:27	63.7	17.8
75	18.10.2012 09:29:42	61.9	17.8
76	18.10.2012 09:29:57	62.5	17.8
77	18.10.2012 09:30:12	61.6	17.8
78	18.10.2012 09:30:27	63.2	17.8
79	18.10.2012 09:30:42	63.1	17.8
80	18.10.2012 09:30:57	62.3	17.7
81	18.10.2012 09:31:12	62	17.7
82	18.10.2012 09:31:27	62.2	17.7
83	18.10.2012 09:31:42	64.1	17.7
84	18.10.2012 09:31:57	62.7	17.7
85	18.10.2012 09:32:12	62.2	17.7
86	18.10.2012 09:32:27	62.8	17.7
87	18.10.2012 09:32:42	63.6	17.7
88	18.10.2012 09:32:57	64.1	17.6
89	18.10.2012 09:33:12	65	17.6
90	18.10.2012 09:33:27	64	17.6
91	18.10.2012 09:33:42	64.3	17.6
92	18.10.2012 09:33:57	63.7	17.6
93	18.10.2012 09:34:12	63	17.6
94	18.10.2012 09:34:27	63.8	17.6
95	18.10.2012 09:34:42	63.1	17.5
96	18.10.2012 09:34:57	63.4	17.5
97	18.10.2012 09:35:12	63.1	17.5
98	18.10.2012 09:35:27	64.4	17.5
99	18.10.2012 09:35:42	64.1	17.5
100	18.10.2012 09:35:57	62.4	17.5
101	18.10.2012 09:36:12	63.8	17.5
102	18.10.2012 09:36:27	63.8	17.5
103	18.10.2012 09:36:42	64	17.5
104	18.10.2012 09:36:57	64	17.5
105	18.10.2012 09:37:12	64.2	17.5
106	18.10.2012 09:37:27	63.4	17.5
107	18.10.2012 09:37:42	63.9	17.4
108	18.10.2012 09:37:57	63.8	17.4
109	18.10.2012 09:38:12	63.7	17.4
110	18.10.2012 09:38:27	62.9	17.4
111	18.10.2012 09:38:42	62.9	17.4
112	18.10.2012 09:38:57	64.7	17.4
113	18.10.2012 09:39:12	65	17.4
114	18.10.2012 09:39:27	63.4	17.4
115	18.10.2012 09:39:42	62.9	17.4
116	18.10.2012 09:39:57	64.1	17.4
117	18.10.2012 09:40:12	64.3	17.4
118	18.10.2012 09:40:27	64.9	17.4
119	18.10.2012 09:40:42	63.3	17.4
120	18.10.2012 09:40:57	63.7	17.4
121	18.10.2012 09:41:12	63.8	17.4
122	18.10.2012 09:41:27	63.8	17.4
123	18.10.2012 09:41:42	63.7	17.4
124	18.10.2012 09:41:57	63.3	17.4
125	18.10.2012 09:42:12	64.5	17.4
126	18.10.2012 09:42:27	63.8	17.4
127	18.10.2012 09:42:42	64.3	17.4
128	18.10.2012 09:42:57	63.3	17.4
129	18.10.2012 09:43:12	64.7	17.4
130	18.10.2012 09:43:27	65.3	17.3
131	18.10.2012 09:43:42	65.7	17.3
132	18.10.2012 09:43:57	64.1	17.3
133	18.10.2012 09:44:12	63.7	17.3
134	18.10.2012 09:44:27	65.1	17.3
135	18.10.2012 09:44:42	64.9	17.3
136	18.10.2012 09:44:57	63.4	17.3
137	18.10.2012 09:45:12	63.7	17.3
138	18.10.2012 09:45:27	63.8	17.3
139	18.10.2012 09:45:42	64	17.3
140	18.10.2012 09:45:57	64.4	17.3
141	18.10.2012 09:46:12	64.1	17.3
142	18.10.2012 09:46:27	64.7	17.3
143	18.10.2012 09:46:42	64.9	17.3
144	18.10.2012 09:46:57	64.9	17.3
145	18.10.2012 09:47:12	65.8	17.3
146	18.10.2012 09:47:27	65.3	17.3
147	18.10.2012 09:47:42	64.9	17.3
148	18.10.2012 09:47:57	64.3	17.3
149	18.10.2012 09:48:12	64.8	17.3
150	18.10.2012 09:48:27	65.6	17.3
151	18.10.2012 09:48:42	65.3	17.3
152	18.10.2012 09:48:57	65.3	17.3
153	18.10.2012 09:49:12	63.7	17.3
154	18.10.2012 09:49:27	63.9	17.3
155	18.10.2012 09:49:42	63.9	17.4
156	18.10.2012 09:49:57	64.8	17.3
157	18.10.2012 09:50:12	64.6	17.3
158	18.10.2012 09:50:27	65.1	17.4
159	18.10.2012 09:50:42	65.1	17.4
160	18.10.2012 09:50:57	64.5	17.4
161	18.10.2012 09:51:12	64.5	17.3
162	18.10.2012 09:51:27	63.7	17.4
163	18.10.2012 09:51:42	65.4	17.4
164	18.10.2012 09:51:57	64.9	17.4
165	18.10.2012 09:52:12	63.7	17.4
166	18.10.2012 09:52:27	65.1	17.4
167	18.10.2012 09:52:42	65.3	17.4
168	18.10.2012 09:52:57	63.9	17.4
169	18.10.2012 09:53:12	64.9	17.4
170	18.10.2012 09:53:27	65.3	17.4
171	18.10.2012 09:53:42	64.1	17.4
172	18.10.2012 09:53:57	63.8	17.4
173	18.10.2012 09:54:12	64.3	17.4
174	18.10.2012 09:54:27	64.6	17.4
175	18.10.2012 09:54:42	64	17.4
176	18.10.2012 09:54:57	64.3	17.4
177	18.10.2012 09:55:12	64.2	17.4
178	18.10.2012 09:55:27	64.9	17.4
179	18.10.2012 09:55:42	64	17.4
180	18.10.2012 09:55:57	64.3	17.4
181	18.10.2012 09:56:12	64.4	17.4
182	18.10.2012 09:56:27	64.7	17.4
183	18.10.2012 09:56:42	64.5	17.4
184	18.10.2012 09:56:57	64.3	17.4
185	18.10.2012 09:57:12	64.4	17.4
186	18.10.2012 09:57:27	63.7	17.4
187	18.10.2012 09:57:42	63.5	17.4
188	18.10.2012 09:57:57	64.5	17.4
189	18.10.2012 09:58:12	64.5	17.4
190	18.10.2012 09:58:27	64.2	17.4
191	18.10.2012 09:58:42	65.8	17.4
192	18.10.2012 09:58:57	64.8	17.4
193	18.10.2012 09:59:12	64.4	17.4
194	18.10.2012 09:59:27	64.3	17.5
195	18.10.2012 09:59:42	64.7	17.5
196	18.10.2012 09:59:57	63.7	17.5
197	18.10.2012 10:00:12	64.7	17.5
198	18.10.2012 10:00:27	64.2	17.5
199	18.10.2012 10:00:42	62.8	17.5
200	18.10.2012 10:00:57	63.2	17.5
201	18.10.2012 10:01:12	62.8	17.5
202	18.10.2012 10:01:27	62	17.5
203	18.10.2012 10:01:42	63.2	17.5
204	18.10.2012 10:01:57	63.5	17.5
205	18.10.2012 10:02:12	64.3	17.5
206	18.10.2012 10:02:27	64.4	17.5
207	18.10.2012 10:02:42	63.3	17.5
208	18.10.2012 10:02:57	64.7	17.5
209	18.10.2012 10:03:12	64.2	17.5
210	18.10.2012 10:03:27	62.4	17.5
211	18.10.2012 10:03:42	61.9	17.5
212	18.10.2012 10:03:57	64.3	17.5
213	18.10.2012 10:04:12	64	17.5
214	18.10.2012 10:04:27	63.2	17.5
215	18.10.2012 10:04:42	62.6	17.5
216	18.10.2012 10:04:57	63.3	17.5
217	18.10.2012 10:05:12	62.4	17.5
218	18.10.2012 10:05:27	63	17.5
219	18.10.2012 10:05:42	64	17.5
220	18.10.2012 10:05:57	63.6	17.5
221	18.10.2012 10:06:12	63.5	17.5
222	18.10.2012 10:06:27	62.7	17.5
223	18.10.2012 10:06:42	64.7	17.5
224	18.10.2012 10:06:57	63.2	17.5
225	18.10.2012 10:07:12	62.8	17.5
226	18.10.2012 10:07:27	63.7	17.5
227	18.10.2012 10:07:42	64.5	17.5
228	18.10.2012 10:07:57	63.4	17.6
229	18.10.2012 10:08:12	64.2	17.6
230	18.10.2012 10:08:27	62.5	17.6
231	18.10.2012 10:08:42	62.8	17.6
232	18.10.2012 10:08:57	62.4	17.6
233	18.10.2012 10:09:12	64.4	17.6
234	18.10.2012 10:09:27	63.8	17.6
235	18.10.2012 10:09:42	63.7	17.6
236	18.10.2012 10:09:57	63.5	17.6
237	18.10.2012 10:10:12	63.5	17.6
238	18.10.2012 10:10:27	63.7	17.6
239	18.10.2012 10:10:42	62.8	17.6
240	18.10.2012 10:10:57	62.7	17.6
241	18.10.2012 10:11:12	63.6	17.6
242	18.10.2012 10:11:27	63.9	17.6
243	18.10.2012 10:11:42	64.6	17.6
244	18.10.2012 10:11:57	63.4	17.6
245	18.10.2012 10:12:12	63.9	17.6
246	18.10.2012 10:12:27	64.2	17.6
247	18.10.2012 10:12:42	64	17.6
248	18.10.2012 10:12:57	63	17.6
249	18.10.2012 10:13:12	62.8	17.6
250	18.10.2012 10:13:27	63.1	17.6
251	18.10.2012 10:13:42	62	17.6
252	18.10.2012 10:13:57	62	17.6
253	18.10.2012 10:14:12	62.1	17.6
254	18.10.2012 10:14:27	63.6	17.7
255	18.10.2012 10:14:42	62.2	17.7
256	18.10.2012 10:14:57	61.8	17.7
257	18.10.2012 10:15:12	61.8	17.7
258	18.10.2012 10:15:27	61.2	17.7
259	18.10.2012 10:15:42	62.2	17.7
260	18.10.2012 10:15:57	63.1	17.7
261	18.10.2012 10:16:12	64.2	17.7
262	18.10.2012 10:16:27	63.4	17.7
263	18.10.2012 10:16:42	63.2	17.7
264	18.10.2012 10:16:57	63.8	17.7
265	18.10.2012 10:17:12	62.7	17.7
266	18.10.2012 10:17:27	61.4	17.7
267	18.10.2012 10:17:42	61.6	17.7
268	18.10.2012 10:17:57	62.5	17.7
269	18.10.2012 10:18:12	63.9	17.7
270	18.10.2012 10:18:27	63.4	17.7
271	18.10.2012 10:18:42	63.7	17.7
272	18.10.2012 10:18:57	64.5	17.7
273	18.10.2012 10:19:12	64	17.7
274	18.10.2012 10:19:27	64.2	17.7
275	18.10.2012 10:19:42	63	17.8
276	18.10.2012 10:19:57	62.9	17.8
277	18.10.2012 10:20:12	62.5	17.8
278	18.10.2012 10:20:27	61.8	17.8
279	18.10.2012 10:20:42	63	17.8
280	18.10.2012 10:20:57	64.4	17.8
281	18.10.2012 10:21:12	64.5	17.8
282	18.10.2012 10:21:27	62.7	17.8
283	18.10.2012 10:21:42	61.8	17.8
284	18.10.2012 10:21:57	63	17.8
285	18.10.2012 10:22:12	63.1	17.8
286	18.10.2012 10:22:27	63.8	17.8
287	18.10.2012 10:22:42	62.3	17.8
288	18.10.2012 10:22:57	64	17.8
289	18.10.2012 10:23:12	64.5	17.8
290	18.10.2012 10:23:27	63.9	17.8
291	18.10.2012 10:23:42	63.4	17.8
292	18.10.2012 10:23:57	63.5	17.8
293	18.10.2012 10:24:12	64	17.8
294	18.10.2012 10:24:27	63.9	17.8
295	18.10.2012 10:24:42	64.1	17.8
296	18.10.2012 10:24:57	63.9	17.8
297	18.10.2012 10:25:12	63.8	17.8
298	18.10.2012 10:25:27	63.7	17.8
299	18.10.2012 10:25:42	64.2	17.8
300	18.10.2012 10:25:57	63.3	17.8
301	18.10.2012 10:26:12	62.8	17.8
302	18.10.2012 10:26:27	63.3	17.8
303	18.10.2012 10:26:42	63.3	17.8
304	18.10.2012 10:26:57	63.5	17.8
305	18.10.2012 10:27:12	64.5	17.8
306	18.10.2012 10:27:27	64.4	17.8
307	18.10.2012 10:27:42	63.9	17.9
308	18.10.2012 10:27:57	63.3	17.8
309	18.10.2012 10:28:12	64.1	17.8
310	18.10.2012 10:28:27	64.4	17.9
311	18.10.2012 10:28:42	63	17.9
312	18.10.2012 10:28:57	62.5	17.9
313	18.10.2012 10:29:12	62.7	17.9
314	18.10.2012 10:29:27	63.5	17.9
315	18.10.2012 10:29:42	62.7	17.9
316	18.10.2012 10:29:57	64.2	17.9
317	18.10.2012 10:30:12	63.9	17.9
318	18.10.2012 10:30:27	62.9	17.9
319	18.10.2012 10:30:42	62.6	17.9
320	18.10.2012 10:30:57	62.7	17.9
321	18.10.2012 10:31:12	63.3	17.9
322	18.10.2012 10:31:27	63.5	17.9
323	18.10.2012 10:31:42	63.3	17.9
324	18.10.2012 10:31:57	63.7	17.9
325	18.10.2012 10:32:12	63.3	17.9
326	18.10.2012 10:32:27	63.5	17.9
327	18.10.2012 10:32:42	62.8	17.9
328	18.10.2012 10:32:57	62.8	17.9
329	18.10.2012 10:33:12	63.5	17.9
330	18.10.2012 10:33:27	62.9	17.9
331	18.10.2012 10:33:42	62.9	17.9
332	18.10.2012 10:33:57	62	17.9
333	18.10.2012 10:34:12	62.1	17.9
334	18.10.2012 10:34:27	63.1	17.9
335	18.10.2012 10:34:42	62.5	17.9
336	18.10.2012 10:34:57	64	17.9
337	18.10.2012 10:35:12	62.7	18
338	18.10.2012 10:35:27	62.8	18
339	18.10.2012 10:35:42	62.9	18
340	18.10.2012 10:35:57	62	18
341	18.10.2012 10:36:12	62.3	18
342	18.10.2012 10:36:27	63.3	18
343	18.10.2012 10:36:42	63.2	18
344	18.10.2012 10:36:57	62.7	18
345	18.10.2012 10:37:12	62.9	18
346	18.10.2012 10:37:27	62.7	18
347	18.10.2012 10:37:42	62.9	18
348	18.10.2012 10:37:57	63.6	18
349	18.10.2012 10:38:12	62.3	18
350	18.10.2012 10:38:27	61.8	18
351	18.10.2012 10:38:42	62	18
352	18.10.2012 10:38:57	63.7	18
353	18.10.2012 10:39:12	62.3	18
354	18.10.2012 10:39:27	63.8	18
355	18.10.2012 10:39:42	63.3	18
356	18.10.2012 10:39:57	63.9	18
357	18.10.2012 10:40:12	64.5	18
358	18.10.2012 10:40:27	63.3	18.1
359	18.10.2012 10:40:42	62.7	18.1
360	18.10.2012 10:40:57	62.2	18.1
361	18.10.2012 10:41:12	62.9	18.1
362	18.10.2012 10:41:27	63.1	18.1
363	18.10.2012 10:41:42	63.6	18.1
364	18.10.2012 10:41:57	64.6	18.1
365	18.10.2012 10:42:12	64.2	18.1
366	18.10.2012 10:42:27	64.1	18.1
367	18.10.2012 10:42:42	62.5	18.1
368	18.10.2012 10:42:57	63.2	18.1
369	18.10.2012 10:43:12	62.6	18.1
370	18.10.2012 10:43:27	62.6	18.1
371	18.10.2012 10:43:42	62.6	18.1
372	18.10.2012 10:43:57	62.2	18.1
373	18.10.2012 10:44:12	62.9	18.1
374	18.10.2012 10:44:27	62.4	18.2
375	18.10.2012 10:44:42	61.2	18.2
376	18.10.2012 10:44:57	60.8	18.2
377	18.10.2012 10:45:12	61.6	18.2
378	18.10.2012 10:45:27	61.2	18.2
379	18.10.2012 10:45:42	62	18.2
380	18.10.2012 10:45:57	62.6	18.2
381	18.10.2012 10:46:12	61.5	18.2
382	18.10.2012 10:46:27	63.4	18.2
383	18.10.2012 10:46:42	62.8	18.2
384	18.10.2012 10:46:57	62.6	18.2
385	18.10.2012 10:47:12	62.4	18.2
386	18.10.2012 10:47:27	62.8	18.2
387	18.10.2012 10:47:42	63.2	18.2
388	18.10.2012 10:47:57	63.4	18.2
389	18.10.2012 10:48:12	63.5	18.2
390	18.10.2012 10:48:27	63.2	18.2
391	18.10.2012 10:48:42	62.8	18.2
392	18.10.2012 10:48:57	62.1	18.2
393	18.10.2012 10:49:12	63.5	18.2
394	18.10.2012 10:49:27	63	18.2
395	18.10.2012 10:49:42	63.6	18.2
396	18.10.2012 10:49:57	62.6	18.3
397	18.10.2012 10:50:12	62.4	18.3
398	18.10.2012 10:50:27	62.2	18.3
399	18.10.2012 10:50:42	62.1	18.3
400	18.10.2012 10:50:57	61.7	18.3
401	18.10.2012 10:51:12	62.3	18.3
402	18.10.2012 10:51:27	63.2	18.3
403	18.10.2012 10:51:42	63.2	18.3
404	18.10.2012 10:51:57	61.9	18.3
405	18.10.2012 10:52:12	62.9	18.3
406	18.10.2012 10:52:27	62.6	18.3
407	18.10.2012 10:52:42	62.6	18.3
408	18.10.2012 10:52:57	63.8	18.3
409	18.10.2012 10:53:12	62.7	18.3
410	18.10.2012 10:53:27	62.7	18.3
411	18.10.2012 10:53:42	63.1	18.4
412	18.10.2012 10:53:57	63.7	18.4
413	18.10.2012 10:54:12	64.4	18.4
414	18.10.2012 10:54:27	63.9	18.4
415	18.10.2012 10:54:42	62.4	18.4
416	18.10.2012 10:54:57	62.3	18.4
417	18.10.2012 10:55:12	63.1	18.4
418	18.10.2012 10:55:27	61.6	18.4
419	18.10.2012 10:55:42	62	18.4
420	18.10.2012 10:55:57	63.2	18.4
421	18.10.2012 10:56:12	61.9	18.4
422	18.10.2012 10:56:27	62.4	18.4
423	18.10.2012 10:56:42	63.4	18.4
424	18.10.2012 10:56:57	63.3	18.4
425	18.10.2012 10:57:12	64.5	18.4
426	18.10.2012 10:57:27	63.5	18.4
427	18.10.2012 10:57:42	63.7	18.4
428	18.10.2012 10:57:57	63.4	18.4
429	18.10.2012 10:58:12	64.1	18.4
430	18.10.2012 10:58:27	63.3	18.4
431	18.10.2012 10:58:42	64	18.5
432	18.10.2012 10:58:57	64	18.5
433	18.10.2012 10:59:12	64.5	18.5
434	18.10.2012 10:59:27	64.3	18.5
435	18.10.2012 10:59:42	62.9	18.5
436	18.10.2012 10:59:57	62.9	18.5
437	18.10.2012 11:00:12	63.7	18.5
438	18.10.2012 11:00:27	63.1	18.5
439	18.10.2012 11:00:42	63.5	18.5
440	18.10.2012 11:00:57	62.7	18.5
441	18.10.2012 11:01:12	63.5	18.5
442	18.10.2012 11:01:27	64.7	18.5
443	18.10.2012 11:01:42	64.3	18.5
444	18.10.2012 11:01:57	62.5	18.5
445	18.10.2012 11:02:12	62.2	18.5
446	18.10.2012 11:02:27	62.7	18.5
447	18.10.2012 11:02:42	62.7	18.5
448	18.10.2012 11:02:57	62.9	18.6
449	18.10.2012 11:03:12	62.7	18.6
450	18.10.2012 11:03:27	62.5	18.6
451	18.10.2012 11:03:42	62.7	18.6
452	18.10.2012 11:03:57	61.8	18.6
453	18.10.2012 11:04:12	62.2	18.6
454	18.10.2012 11:04:27	62.1	18.6
455	18.10.2012 11:04:42	62.2	18.6
456	18.10.2012 11:04:57	62	18.6
457	18.10.2012 11:05:12	61.6	18.6
458	18.10.2012 11:05:27	61.4	18.6
459	18.10.2012 11:05:42	62.8	18.6
460	18.10.2012 11:05:57	63.5	18.6
461	18.10.2012 11:06:12	64.1	18.6
462	18.10.2012 11:06:27	62.9	18.6
463	18.10.2012 11:06:42	63.2	18.6
464	18.10.2012 11:06:57	62.8	18.6
465	18.10.2012 11:07:12	64	18.7
466	18.10.2012 11:07:27	62.7	18.7
467	18.10.2012 11:07:42	63.5	18.7
468	18.10.2012 11:07:57	62	18.7
469	18.10.2012 11:08:12	62.8	18.7
470	18.10.2012 11:08:27	63.1	18.7
471	18.10.2012 11:08:42	62.2	18.7
472	18.10.2012 11:08:57	62.8	18.7
473	18.10.2012 11:09:12	63	18.7
474	18.10.2012 11:09:27	63	18.7
475	18.10.2012 11:09:42	63.3	18.7
476	18.10.2012 11:09:57	63	18.7
477	18.10.2012 11:10:12	63.5	18.7
478	18.10.2012 11:10:27	63.9	18.7
479	18.10.2012 11:10:42	63.7	18.7
480	18.10.2012 11:10:57	62.6	18.8
481	18.10.2012 11:11:12	61.9	18.8
482	18.10.2012 11:11:27	61.6	18.8
483	18.10.2012 11:11:42	62.1	18.8
484	18.10.2012 11:11:57	62.2	18.8
485	18.10.2012 11:12:12	62	18.8
486	18.10.2012 11:12:27	62.6	18.8
487	18.10.2012 11:12:42	62.5	18.8
488	18.10.2012 11:12:57	60.7	18.8
489	18.10.2012 11:13:12	61.8	18.8
490	18.10.2012 11:13:27	61.9	18.8
491	18.10.2012 11:13:42	62.3	18.8
492	18.10.2012 11:13:57	62.1	18.8
493	18.10.2012 11:14:12	61.5	18.8
494	18.10.2012 11:14:27	65.6	18.9
495	18.10.2012 11:14:42	63.8	18.9
496	18.10.2012 11:14:57	62.9	18.9
497	18.10.2012 11:15:12	62.9	18.9
498	18.10.2012 11:15:27	62.9	18.9
499	18.10.2012 11:15:42	61.6	18.9
500	18.10.2012 11:15:57	62.2	18.9
501	18.10.2012 11:16:12	61.2	18.9
502	18.10.2012 11:16:27	60.6	18.9
503	18.10.2012 11:16:42	60.1	18.9
504	18.10.2012 11:16:57	61.7	18.9
505	18.10.2012 11:17:12	62.7	18.9
506	18.10.2012 11:17:27	61.4	19
507	18.10.2012 11:17:42	60.9	19
508	18.10.2012 11:17:57	61.1	19
509	18.10.2012 11:18:12	62.4	19
510	18.10.2012 11:18:27	62.1	19
511	18.10.2012 11:18:42	61.1	19
512	18.10.2012 11:18:57	60.6	19
513	18.10.2012 11:19:12	62.5	19
514	18.10.2012 11:19:27	62.5	19
515	18.10.2012 11:19:42	62.3	19
516	18.10.2012 11:19:57	62.9	19
517	18.10.2012 11:20:12	62.2	19
518	18.10.2012 11:20:27	62.1	19
519	18.10.2012 11:20:42	62.3	19
520	18.10.2012 11:20:57	61.3	19
521	18.10.2012 11:21:12	61.7	19
522	18.10.2012 11:21:27	62.7	19
523	18.10.2012 11:21:42	61.6	19
524	18.10.2012 11:21:57	63.7	19.1
525	18.10.2012 11:22:12	63.3	19.1
526	18.10.2012 11:22:27	63.1	19.1
527	18.10.2012 11:22:42	63.4	19.1
528	18.10.2012 11:22:57	63.9	19
529	18.10.2012 11:23:12	64.7	19.1
530	18.10.2012 11:23:27	64.4	19.1
531	18.10.2012 11:23:42	63.8	19.1
532	18.10.2012 11:23:57	63.3	19.1
533	18.10.2012 11:24:12	62.5	19.1
534	18.10.2012 11:24:27	63.1	19.1
535	18.10.2012 11:24:42	62.9	19.1
536	18.10.2012 11:24:57	62.4	19.1
537	18.10.2012 11:25:12	63.1	19.1
538	18.10.2012 11:25:27	64	19.1
539	18.10.2012 11:25:42	65.5	19.1
540	18.10.2012 11:25:57	63.4	19.1
541	18.10.2012 11:26:12	62.8	19.2
542	18.10.2012 11:26:27	62.7	19.2
543	18.10.2012 11:26:42	63.1	19.2
544	18.10.2012 11:26:57	62.2	19.2
545	18.10.2012 11:27:12	61.5	19.2
546	18.10.2012 11:27:27	63.2	19.2
547	18.10.2012 11:27:42	63.4	19.2
548	18.10.2012 11:27:57	63.6	19.2
549	18.10.2012 11:28:12	63.2	19.2
550	18.10.2012 11:28:27	63.5	19.2
551	18.10.2012 11:28:42	62	19.2
552	18.10.2012 11:28:57	63.6	19.2
553	18.10.2012 11:29:12	62.6	19.2
554	18.10.2012 11:29:27	62.2	19.2
555	18.10.2012 11:29:42	61.6	19.2
556	18.10.2012 11:29:57	62.4	19.2
557	18.10.2012 11:30:12	62	19.2
558	18.10.2012 11:30:27	61.6	19.2
559	18.10.2012 11:30:42	62.1	19.3
560	18.10.2012 11:30:57	61.7	19.3
561	18.10.2012 11:31:12	62.3	19.3
562	18.10.2012 11:31:27	62.5	19.3
563	18.10.2012 11:31:42	61.4	19.3
564	18.10.2012 11:31:57	61.7	19.3
565	18.10.2012 11:32:12	61.7	19.3
566	18.10.2012 11:32:27	61.8	19.3
567	18.10.2012 11:32:42	61.5	19.3
568	18.10.2012 11:32:57	63	19.3
569	18.10.2012 11:33:12	61.5	19.3
570	18.10.2012 11:33:27	61.7	19.3
571	18.10.2012 11:33:42	60.6	19.3
572	18.10.2012 11:33:57	61	19.3
573	18.10.2012 11:34:12	61.2	19.4
574	18.10.2012 11:34:27	61.9	19.4
575	18.10.2012 11:34:42	62.1	19.4
576	18.10.2012 11:34:57	60.9	19.4
577	18.10.2012 11:35:12	61.7	19.4
578	18.10.2012 11:35:27	62.3	19.4
579	18.10.2012 11:35:42	62.6	19.4
580	18.10.2012 11:35:57	62	19.4
581	18.10.2012 11:36:12	62.1	19.4
582	18.10.2012 11:36:27	61.3	19.4
583	18.10.2012 11:36:42	61.7	19.4
584	18.10.2012 11:36:57	60.7	19.4
585	18.10.2012 11:37:12	60.2	19.4
586	18.10.2012 11:37:27	61.4	19.5
587	18.10.2012 11:37:42	61.3	19.5
588	18.10.2012 11:37:57	62	19.5
589	18.10.2012 11:38:12	62.3	19.5
590	18.10.2012 11:38:27	61.1	19.5
591	18.10.2012 11:38:42	59.4	19.5
592	18.10.2012 11:38:57	61.9	19.5
593	18.10.2012 11:39:12	61.7	19.5
594	18.10.2012 11:39:27	61.7	19.5
595	18.10.2012 11:39:42	60.9	19.5
596	18.10.2012 11:39:57	61.7	19.5
597	18.10.2012 11:40:12	63.1	19.6
598	18.10.2012 11:40:27	62.1	19.6
599	18.10.2012 11:40:42	62.5	19.6
600	18.10.2012 11:40:57	62.9	19.6
601	18.10.2012 11:41:12	63.5	19.6
602	18.10.2012 11:41:27	63.3	19.6
603	18.10.2012 11:41:42	63.1	19.6
604	18.10.2012 11:41:57	64	19.6
605	18.10.2012 11:42:12	62.7	19.6
606	18.10.2012 11:42:27	62	19.6
607	18.10.2012 11:42:42	62	19.6
608	18.10.2012 11:42:57	62.5	19.6
609	18.10.2012 11:43:12	62.7	19.7
610	18.10.2012 11:43:27	63.3	19.7
611	18.10.2012 11:43:42	63.1	19.7
612	18.10.2012 11:43:57	62.2	19.7
613	18.10.2012 11:44:12	61.8	19.7
614	18.10.2012 11:44:27	61.6	19.7
615	18.10.2012 11:44:42	62.2	19.7
616	18.10.2012 11:44:57	61.6	19.7
617	18.10.2012 11:45:12	61.6	19.7
618	18.10.2012 11:45:27	60.3	19.7
619	18.10.2012 11:45:42	60	19.8
620	18.10.2012 11:45:57	60.1	19.8
621	18.10.2012 11:46:12	62.1	19.8
622	18.10.2012 11:46:27	61.6	19.8
623	18.10.2012 11:46:42	62	19.8
624	18.10.2012 11:46:57	61	19.8
625	18.10.2012 11:47:12	60.2	19.8
626	18.10.2012 11:47:27	59.7	19.8
627	18.10.2012 11:47:42	59.6	19.8
628	18.10.2012 11:47:57	60.8	19.8
629	18.10.2012 11:48:12	61.5	19.8
630	18.10.2012 11:48:27	61.8	19.8
631	18.10.2012 11:48:42	61.5	19.8
632	18.10.2012 11:48:57	61.6	19.9
633	18.10.2012 11:49:12	62.3	19.9
634	18.10.2012 11:49:27	60.6	19.9
635	18.10.2012 11:49:42	60.2	19.9
636	18.10.2012 11:49:57	61.6	19.9
637	18.10.2012 11:50:12	61.8	19.9
638	18.10.2012 11:50:27	61.2	19.9
639	18.10.2012 11:50:42	61.3	19.9
640	18.10.2012 11:50:57	62.3	19.9
641	18.10.2012 11:51:12	63.1	19.9
642	18.10.2012 11:51:27	62.9	19.9
643	18.10.2012 11:51:42	60.8	19.9
644	18.10.2012 11:51:57	62.7	19.9
645	18.10.2012 11:52:12	61.9	20
646	18.10.2012 11:52:27	61.8	20
647	18.10.2012 11:52:42	61.3	20
648	18.10.2012 11:52:57	62.2	19.9
649	18.10.2012 11:53:12	63	20
650	18.10.2012 11:53:27	60.8	20
651	18.10.2012 11:53:42	61.3	20
652	18.10.2012 11:53:57	61.9	20
653	18.10.2012 11:54:12	62.2	20
654	18.10.2012 11:54:27	60.6	20
655	18.10.2012 11:54:42	60.3	20
656	18.10.2012 11:54:57	62	20
657	18.10.2012 11:55:12	61.1	20
658	18.10.2012 11:55:27	60.4	20
659	18.10.2012 11:55:42	59.1	20.1
660	18.10.2012 11:55:57	61.3	20.1
661	18.10.2012 11:56:12	59.5	20.1
662	18.10.2012 11:56:27	61.7	20.1
663	18.10.2012 11:56:42	61.5	20.1
664	18.10.2012 11:56:57	61.6	20.1
665	18.10.2012 11:57:12	61.1	20.1
666	18.10.2012 11:57:27	62.3	20.1
667	18.10.2012 11:57:42	61.7	20.1
668	18.10.2012 11:57:57	62.1	20.1
669	18.10.2012 11:58:12	61.3	20.1
670	18.10.2012 11:58:27	61.2	20.1
671	18.10.2012 11:58:42	61.6	20.1
672	18.10.2012 11:58:57	61.3	20.2
673	18.10.2012 11:59:12	60.7	20.2
674	18.10.2012 11:59:27	60.1	20.2
675	18.10.2012 11:59:42	59.8	20.2
676	18.10.2012 11:59:57	59.3	20.2
677	18.10.2012 12:00:12	59.2	20.2
678	18.10.2012 12:00:27	61	20.2
679	18.10.2012 12:00:42	59.7	20.2
680	18.10.2012 12:00:57	60.1	20.2
681	18.10.2012 12:01:12	59.9	20.2
682	18.10.2012 12:01:27	60.3	20.2
683	18.10.2012 12:01:42	59.2	20.2
684	18.10.2012 12:01:57	60	20.2
685	18.10.2012 12:02:12	62.3	20.2
686	18.10.2012 12:02:27	61.4	20.2
687	18.10.2012 12:02:42	61	20.3
688	18.10.2012 12:02:57	61.2	20.3
689	18.10.2012 12:03:12	60.9	20.3
690	18.10.2012 12:03:27	61.8	20.3
691	18.10.2012 12:03:42	60.7	20.3
692	18.10.2012 12:03:57	60.3	20.3
693	18.10.2012 12:04:12	60.5	20.3
694	18.10.2012 12:04:27	60.1	20.3
695	18.10.2012 12:04:42	59.7	20.3
696	18.10.2012 12:04:57	60.9	20.3
697	18.10.2012 12:05:12	60.5	20.3
698	18.10.2012 12:05:27	59.9	20.3
699	18.10.2012 12:05:42	59.9	20.3
700	18.10.2012 12:05:57	59.9	20.4
701	18.10.2012 12:06:12	60.1	20.4
702	18.10.2012 12:06:27	60.1	20.4
703	18.10.2012 12:06:42	59.9	20.4
704	18.10.2012 12:06:57	60	20.4
705	18.10.2012 12:07:12	59.1	20.4
706	18.10.2012 12:07:27	58.7	20.4
707	18.10.2012 12:07:42	59.2	20.4
708	18.10.2012 12:07:57	58.7	20.4
709	18.10.2012 12:08:12	59.7	20.4
710	18.10.2012 12:08:27	60.9	20.4
711	18.10.2012 12:08:42	60.9	20.4
712	18.10.2012 12:08:57	60.4	20.4
713	18.10.2012 12:09:12	60.5	20.4
714	18.10.2012 12:09:27	60.9	20.4
715	18.10.2012 12:09:42	59.9	20.5
716	18.10.2012 12:09:57	61.1	20.5
717	18.10.2012 12:10:12	60.4	20.5
718	18.10.2012 12:10:27	60.3	20.5
719	18.10.2012 12:10:42	60.6	20.5
720	18.10.2012 12:10:57	60.3	20.5
721	18.10.2012 12:11:12	60.7	20.5
722	18.10.2012 12:11:27	60.1	20.5
723	18.10.2012 12:11:42	59.3	20.5
724	18.10.2012 12:11:57	60.1	20.5
725	18.10.2012 12:12:12	60.5	20.5
726	18.10.2012 12:12:27	61.7	20.5
727	18.10.2012 12:12:42	60.7	20.5
728	18.10.2012 12:12:57	60.1	20.5
729	18.10.2012 12:13:12	60	20.6
730	18.10.2012 12:13:27	60.3	20.6
731	18.10.2012 12:13:42	61.3	20.5
732	18.10.2012 12:13:57	61	20.6
733	18.10.2012 12:14:12	60.9	20.6
734	18.10.2012 12:14:27	60.7	20.6
735	18.10.2012 12:14:42	59.5	20.6
736	18.10.2012 12:14:57	58.7	20.6
737	18.10.2012 12:15:12	60.1	20.6
738	18.10.2012 12:15:27	59.3	20.6
739	18.10.2012 12:15:42	58.9	20.6
740	18.10.2012 12:15:57	61.9	20.6
741	18.10.2012 12:16:12	61.3	20.6
742	18.10.2012 12:16:27	60.8	20.6
743	18.10.2012 12:16:42	59.9	20.6
744	18.10.2012 12:16:57	59	20.6
745	18.10.2012 12:17:12	59.7	20.6
746	18.10.2012 12:17:27	60.1	20.6
747	18.10.2012 12:17:42	59.8	20.6
748	18.10.2012 12:17:57	60.7	20.6
749	18.10.2012 12:18:12	60.3	20.7
750	18.10.2012 12:18:27	60.9	20.7
751	18.10.2012 12:18:42	60.8	20.7
752	18.10.2012 12:18:57	59.5	20.7
753	18.10.2012 12:19:12	59	20.7
754	18.10.2012 12:19:27	60.4	20.7
755	18.10.2012 12:19:42	61.1	20.7
756	18.10.2012 12:19:57	60.8	20.7
757	18.10.2012 12:20:12	60.6	20.7
758	18.10.2012 12:20:27	60	20.7
759	18.10.2012 12:20:42	60.2	20.7
760	18.10.2012 12:20:57	59.8	20.7
761	18.10.2012 12:21:12	60.5	20.7
762	18.10.2012 12:21:27	60.1	20.7
763	18.10.2012 12:21:42	59.4	20.7
764	18.10.2012 12:21:57	58.8	20.7
765	18.10.2012 12:22:12	59.2	20.7
766	18.10.2012 12:22:27	59.5	20.7
767	18.10.2012 12:22:42	60	20.7
768	18.10.2012 12:22:57	60	20.7
769	18.10.2012 12:23:12	60.4	20.7
770	18.10.2012 12:23:27	59.7	20.7
771	18.10.2012 12:23:42	59.5	20.8
772	18.10.2012 12:23:57	58.5	20.8
773	18.10.2012 12:24:12	59.3	20.8
774	18.10.2012 12:24:27	60	20.8
775	18.10.2012 12:24:42	60.3	20.8
776	18.10.2012 12:24:57	61.2	20.8
777	18.10.2012 12:25:12	60.8	20.8
778	18.10.2012 12:25:27	60.5	20.8
779	18.10.2012 12:25:42	60.8	20.8
780	18.10.2012 12:25:57	59.7	20.8
781	18.10.2012 12:26:12	60.1	20.8
782	18.10.2012 12:26:27	59.8	20.8
783	18.10.2012 12:26:42	59.9	20.8
784	18.10.2012 12:26:57	59.4	20.8
785	18.10.2012 12:27:12	60.4	20.8
786	18.10.2012 12:27:27	57.9	20.8
787	18.10.2012 12:27:42	58.2	20.8
788	18.10.2012 12:27:57	60.2	20.8
789	18.10.2012 12:28:12	60.3	20.8
790	18.10.2012 12:28:27	59.3	20.8
791	18.10.2012 12:28:42	59.6	20.8
792	18.10.2012 12:28:57	61	20.8
793	18.10.2012 12:29:12	61.7	20.8
794	18.10.2012 12:29:27	58.2	20.8
795	18.10.2012 12:29:42	58	20.8
796	18.10.2012 12:29:57	58.7	20.8
797	18.10.2012 12:30:12	58.1	20.8
798	18.10.2012 12:30:27	57.7	20.8
799	18.10.2012 12:30:42	57.3	20.8
800	18.10.2012 12:30:57	57.5	20.8
801	18.10.2012 12:31:12	58.8	20.8
802	18.10.2012 12:31:27	57.7	20.8
803	18.10.2012 12:31:42	57	20.8
804	18.10.2012 12:31:57	57	20.8
805	18.10.2012 12:32:12	57.7	20.8
806	18.10.2012 12:32:27	56.8	20.8
807	18.10.2012 12:32:42	56.8	20.8
808	18.10.2012 12:32:57	56.9	20.8
809	18.10.2012 12:33:12	57.3	20.8
810	18.10.2012 12:33:27	57.9	20.8
811	18.10.2012 12:33:42	58.1	20.8
812	18.10.2012 12:33:57	58.1	20.8
813	18.10.2012 12:34:12	58.3	20.9
814	18.10.2012 12:34:27	59.3	20.9
815	18.10.2012 12:34:42	59.1	20.9
816	18.10.2012 12:34:57	58.6	20.9
817	18.10.2012 12:35:12	58.4	20.9
818	18.10.2012 12:35:27	57.7	20.9
819	18.10.2012 12:35:42	58.1	20.9
820	18.10.2012 12:35:57	59.9	20.9
821	18.10.2012 12:36:12	58.2	20.9
822	18.10.2012 12:36:27	58.5	20.9
823	18.10.2012 12:36:42	59.7	20.9
824	18.10.2012 12:36:57	59.4	20.9
825	18.10.2012 12:37:12	59	20.9
826	18.10.2012 12:37:27	59.3	20.9
827	18.10.2012 12:37:42	58.8	20.9
828	18.10.2012 12:37:57	58.7	20.9
829	18.10.2012 12:38:12	58.5	20.9
830	18.10.2012 12:38:27	59	20.9
831	18.10.2012 12:38:42	58.5	20.9
832	18.10.2012 12:38:57	58	20.9
833	18.10.2012 12:39:12	59.1	20.9
834	18.10.2012 12:39:27	59.1	20.9
835	18.10.2012 12:39:42	58.5	20.9
836	18.10.2012 12:39:57	58.7	20.9
837	18.10.2012 12:40:12	58.9	20.9
838	18.10.2012 12:40:27	59.4	21
839	18.10.2012 12:40:42	59.1	21
840	18.10.2012 12:40:57	59.5	21
841	18.10.2012 12:41:12	60.1	21
842	18.10.2012 12:41:27	58.8	21
843	18.10.2012 12:41:42	58.7	21
844	18.10.2012 12:41:57	59.1	21
845	18.10.2012 12:42:12	59.5	21
846	18.10.2012 12:42:27	59.9	21
847	18.10.2012 12:42:42	60.1	21
848	18.10.2012 12:42:57	59.1	21
849	18.10.2012 12:43:12	60.5	21
850	18.10.2012 12:43:27	58.8	21
851	18.10.2012 12:43:42	58.4	21
852	18.10.2012 12:43:57	59.7	21
853	18.10.2012 12:44:12	58.9	21
854	18.10.2012 12:44:27	59.2	21
855	18.10.2012 12:44:42	59.2	21
856	18.10.2012 12:44:57	59.2	21.1
857	18.10.2012 12:45:12	59	21.1
858	18.10.2012 12:45:27	59.2	21.1
859	18.10.2012 12:45:42	60	21.1
860	18.10.2012 12:45:57	59.3	21.1
861	18.10.2012 12:46:12	57.7	21.1
862	18.10.2012 12:46:27	57.5	21.1
863	18.10.2012 12:46:42	57.6	21.1
864	18.10.2012 12:46:57	59.3	21.1
865	18.10.2012 12:47:12	57.6	21.1
866	18.10.2012 12:47:27	57.8	21.1
867	18.10.2012 12:47:42	58.4	21.1
868	18.10.2012 12:47:57	57.4	21.1
869	18.10.2012 12:48:12	58.5	21.1
870	18.10.2012 12:48:27	58.7	21.2
871	18.10.2012 12:48:42	58.9	21.2
872	18.10.2012 12:48:57	59.4	21.2
873	18.10.2012 12:49:12	58.1	21.2
874	18.10.2012 12:49:27	57.9	21.2
875	18.10.2012 12:49:42	57.8	21.2
876	18.10.2012 12:49:57	57.9	21.2
877	18.10.2012 12:50:12	57.9	21.2
878	18.10.2012 12:50:27	58.7	21.2
879	18.10.2012 12:50:42	57.7	21.2
880	18.10.2012 12:50:57	58	21.2
881	18.10.2012 12:51:12	58.6	21.2
882	18.10.2012 12:51:27	57.9	21.2
883	18.10.2012 12:51:42	57.8	21.2
884	18.10.2012 12:51:57	58.5	21.2
885	18.10.2012 12:52:12	58.8	21.3
886	18.10.2012 12:52:27	57.4	21.3
887	18.10.2012 12:52:42	57.8	21.3
888	18.10.2012 12:52:57	58.1	21.3
889	18.10.2012 12:53:12	57.9	21.3
890	18.10.2012 12:53:27	57.3	21.3
891	18.10.2012 12:53:42	57.2	21.3
892	18.10.2012 12:53:57	57.8	21.3
893	18.10.2012 12:54:12	58	21.3
894	18.10.2012 12:54:27	57.9	21.3
895	18.10.2012 12:54:42	57.6	21.3
896	18.10.2012 12:54:57	57.2	21.3
897	18.10.2012 12:55:12	58.9	21.3
898	18.10.2012 12:55:27	58.2	21.3
899	18.10.2012 12:55:42	58.1	21.3
900	18.10.2012 12:55:57	57.9	21.3
901	18.10.2012 12:56:12	57.7	21.3
902	18.10.2012 12:56:27	57.9	21.4
903	18.10.2012 12:56:42	57.6	21.4
904	18.10.2012 12:56:57	57.7	21.4
905	18.10.2012 12:57:12	57.1	21.4
906	18.10.2012 12:57:27	57.9	21.4
907	18.10.2012 12:57:42	58.1	21.4
908	18.10.2012 12:57:57	58.3	21.4
909	18.10.2012 12:58:12	58.4	21.4
910	18.10.2012 12:58:27	59.5	21.4
911	18.10.2012 12:58:42	58.7	21.4
912	18.10.2012 12:58:57	58.2	21.4
913	18.10.2012 12:59:12	58.3	21.4
914	18.10.2012 12:59:27	58.8	21.4
915	18.10.2012 12:59:42	58.5	21.4
916	18.10.2012 12:59:57	58.7	21.4
917	18.10.2012 13:00:12	60	21.4
918	18.10.2012 13:00:27	60.3	21.5
919	18.10.2012 13:00:42	59.3	21.5
920	18.10.2012 13:00:57	58.3	21.5
921	18.10.2012 13:01:12	58.3	21.5
922	18.10.2012 13:01:27	58.8	21.5
923	18.10.2012 13:01:42	58.5	21.5
924	18.10.2012 13:01:57	58.7	21.5
925	18.10.2012 13:02:12	59.1	21.5
926	18.10.2012 13:02:27	58.9	21.5
927	18.10.2012 13:02:42	59.4	21.5
928	18.10.2012 13:02:57	58.8	21.5
929	18.10.2012 13:03:12	58.9	21.5
930	18.10.2012 13:03:27	58	21.5
931	18.10.2012 13:03:42	59.3	21.5
932	18.10.2012 13:03:57	59	21.5
933	18.10.2012 13:04:12	58.9	21.5
934	18.10.2012 13:04:27	59.7	21.6
935	18.10.2012 13:04:42	58.9	21.6
936	18.10.2012 13:04:57	59.5	21.6
937	18.10.2012 13:05:12	59	21.6
938	18.10.2012 13:05:27	58	21.6
939	18.10.2012 13:05:42	57.8	21.6
940	18.10.2012 13:05:57	59.2	21.6
941	18.10.2012 13:06:12	59.1	21.6
942	18.10.2012 13:06:27	57.6	21.6
943	18.10.2012 13:06:42	57.4	21.6
944	18.10.2012 13:06:57	57.2	21.6
945	18.10.2012 13:07:12	56.4	21.6
946	18.10.2012 13:07:27	56.9	21.6
947	18.10.2012 13:07:42	57	21.6
948	18.10.2012 13:07:57	57.2	21.7
949	18.10.2012 13:08:12	57.5	21.7
950	18.10.2012 13:08:27	57.8	21.7
951	18.10.2012 13:08:42	58.4	21.7
952	18.10.2012 13:08:57	58.9	21.7
953	18.10.2012 13:09:12	58.1	21.7
954	18.10.2012 13:09:27	58.4	21.7
955	18.10.2012 13:09:42	59.4	21.7
956	18.10.2012 13:09:57	59.7	21.7
957	18.10.2012 13:10:12	58.4	21.7
958	18.10.2012 13:10:27	58.8	21.7
959	18.10.2012 13:10:42	57.6	21.7
960	18.10.2012 13:10:57	58.4	21.8
961	18.10.2012 13:11:12	58.1	21.8
962	18.10.2012 13:11:27	59.4	21.8
963	18.10.2012 13:11:42	56.6	21.8
964	18.10.2012 13:11:57	56.3	21.8
965	18.10.2012 13:12:12	56.9	21.8
966	18.10.2012 13:12:27	56.9	21.8
967	18.10.2012 13:12:42	57.1	21.8
968	18.10.2012 13:12:57	57.1	21.8
969	18.10.2012 13:13:12	58	21.8
970	18.10.2012 13:13:27	57.4	21.8
971	18.10.2012 13:13:42	57.7	21.8
972	18.10.2012 13:13:57	58.5	21.9
973	18.10.2012 13:14:12	58.6	21.9
974	18.10.2012 13:14:27	58.4	21.9
975	18.10.2012 13:14:42	58.1	21.9
976	18.10.2012 13:14:57	57.7	21.9
977	18.10.2012 13:15:12	59.6	21.9
978	18.10.2012 13:15:27	59.1	21.9
979	18.10.2012 13:15:42	58.9	21.9
980	18.10.2012 13:15:57	57.7	21.9
981	18.10.2012 13:16:12	59.4	21.9
982	18.10.2012 13:16:27	58.9	22
983	18.10.2012 13:16:42	58.4	22
984	18.10.2012 13:16:57	57.8	22
985	18.10.2012 13:17:12	59.2	22
986	18.10.2012 13:17:27	58.7	22
987	18.10.2012 13:17:42	59.3	22
988	18.10.2012 13:17:57	59	22
989	18.10.2012 13:18:12	57.8	22
990	18.10.2012 13:18:27	58.9	22
991	18.10.2012 13:18:42	57.8	22
992	18.10.2012 13:18:57	58.3	22
993	18.10.2012 13:19:12	59.6	22
994	18.10.2012 13:19:27	59.9	22
995	18.10.2012 13:19:42	59.4	22
996	18.10.2012 13:19:57	59.7	22
997	18.10.2012 13:20:12	59.7	22
998	18.10.2012 13:20:27	59.4	22
999	18.10.2012 13:20:42	59.3	22.1
1000	18.10.2012 13:20:57	59.6	22.1
1001	18.10.2012 13:21:12	58.2	22.1
1002	18.10.2012 13:21:27	59.5	22.1
1003	18.10.2012 13:21:42	59.6	22.1
1004	18.10.2012 13:21:57	59.8	22.1
1005	18.10.2012 13:22:12	57.5	22.1
1006	18.10.2012 13:22:27	60.7	22.1
1007	18.10.2012 13:22:42	59.4	22.1
1008	18.10.2012 13:22:57	58.9	22.1
1009	18.10.2012 13:23:12	58.3	22.1
1010	18.10.2012 13:23:27	58.1	22.1
1011	18.10.2012 13:23:42	59.7	22.1
1012	18.10.2012 13:23:57	60.8	22.1
1013	18.10.2012 13:24:12	60.3	22.2
1014	18.10.2012 13:24:27	59.9	22.2
1015	18.10.2012 13:24:42	58.6	22.2
1016	18.10.2012 13:24:57	58.9	22.2
1017	18.10.2012 13:25:12	58.7	22.2
1018	18.10.2012 13:25:27	59.1	22.2
1019	18.10.2012 13:25:42	59.9	22.2
1020	18.10.2012 13:25:57	59.2	22.2
1021	18.10.2012 13:26:12	59	22.2
1022	18.10.2012 13:26:27	59.3	22.2
1023	18.10.2012 13:26:42	59	22.2
1024	18.10.2012 13:26:57	58.6	22.2
1025	18.10.2012 13:27:12	56.6	22.2
1026	18.10.2012 13:27:27	58.2	22.2
1027	18.10.2012 13:27:42	58.3	22.2
1028	18.10.2012 13:27:57	58.7	22.2
1029	18.10.2012 13:28:12	58.2	22.2
1030	18.10.2012 13:28:27	57.4	22.2
1031	18.10.2012 13:28:42	57.8	22.2
1032	18.10.2012 13:28:57	57.6	22.2
1033	18.10.2012 13:29:12	57.6	22.3
1034	18.10.2012 13:29:27	57.4	22.3
1035	18.10.2012 13:29:42	56.6	22.3
1036	18.10.2012 13:29:57	58.8	22.3
1037	18.10.2012 13:30:12	56.2	22.3
1038	18.10.2012 13:30:27	55.7	22.3
1039	18.10.2012 13:30:42	57.3	22.3
1040	18.10.2012 13:30:57	57.2	22.3
1041	18.10.2012 13:31:12	57.3	22.3
1042	18.10.2012 13:31:27	56.6	22.3
1043	18.10.2012 13:31:42	55.4	22.3
1044	18.10.2012 13:31:57	57.2	22.3
1045	18.10.2012 13:32:12	57.1	22.3
1046	18.10.2012 13:32:27	56.9	22.3
1047	18.10.2012 13:32:42	55.8	22.3
1048	18.10.2012 13:32:57	56.4	22.3
1049	18.10.2012 13:33:12	57.5	22.3
1050	18.10.2012 13:33:27	56.7	22.3
1051	18.10.2012 13:33:42	57.5	22.4
1052	18.10.2012 13:33:57	57.1	22.4
1053	18.10.2012 13:34:12	57.6	22.3
1054	18.10.2012 13:34:27	57.2	22.4
1055	18.10.2012 13:34:42	57	22.4
1056	18.10.2012 13:34:57	58	22.4
1057	18.10.2012 13:35:12	58	22.4
1058	18.10.2012 13:35:27	57.8	22.4
1059	18.10.2012 13:35:42	58	22.4
1060	18.10.2012 13:35:57	58.1	22.4
1061	18.10.2012 13:36:12	56.6	22.4
1062	18.10.2012 13:36:27	55.1	22.4
1063	18.10.2012 13:36:42	55.9	22.4
1064	18.10.2012 13:36:57	57.1	22.4
1065	18.10.2012 13:37:12	57.1	22.4
1066	18.10.2012 13:37:27	56.3	22.4
1067	18.10.2012 13:37:42	57.5	22.4
1068	18.10.2012 13:37:57	58.1	22.4
1069	18.10.2012 13:38:12	57.3	22.4
1070	18.10.2012 13:38:27	57.1	22.5
1071	18.10.2012 13:38:42	58.1	22.5
1072	18.10.2012 13:38:57	58.2	22.5
1073	18.10.2012 13:39:12	58.3	22.5
1074	18.10.2012 13:39:27	56.9	22.5
1075	18.10.2012 13:39:42	57.5	22.5
1076	18.10.2012 13:39:57	57.7	22.5
1077	18.10.2012 13:40:12	58.3	22.5
1078	18.10.2012 13:40:27	55.9	22.5
1079	18.10.2012 13:40:42	56.6	22.5
1080	18.10.2012 13:40:57	56.7	22.5
1081	18.10.2012 13:41:12	56.3	22.5
1082	18.10.2012 13:41:27	57.4	22.5
1083	18.10.2012 13:41:42	58	22.5
1084	18.10.2012 13:41:57	56.3	22.5
1085	18.10.2012 13:42:12	57.5	22.5
1086	18.10.2012 13:42:27	57.5	22.5
1087	18.10.2012 13:42:42	57.2	22.5
1088	18.10.2012 13:42:57	57.9	22.6
1089	18.10.2012 13:43:12	58.1	22.6
1090	18.10.2012 13:43:27	57.9	22.6
1091	18.10.2012 13:43:42	57.5	22.6
1092	18.10.2012 13:43:57	57.4	22.6
1093	18.10.2012 13:44:12	57.9	22.6
1094	18.10.2012 13:44:27	57.9	22.6
1095	18.10.2012 13:44:42	57.6	22.6
1096	18.10.2012 13:44:57	58.8	22.6
1097	18.10.2012 13:45:12	57.9	22.6
1098	18.10.2012 13:45:27	58.6	22.6
1099	18.10.2012 13:45:42	59.7	22.6
1100	18.10.2012 13:45:57	58.7	22.6
1101	18.10.2012 13:46:12	58.5	22.6
1102	18.10.2012 13:46:27	58.2	22.6
1103	18.10.2012 13:46:42	57.2	22.6
1104	18.10.2012 13:46:57	59.3	22.6
1105	18.10.2012 13:47:12	59.5	22.7
1106	18.10.2012 13:47:27	59.9	22.7
1107	18.10.2012 13:47:42	57.8	22.7
1108	18.10.2012 13:47:57	58.2	22.7
1109	18.10.2012 13:48:12	58.5	22.7
1110	18.10.2012 13:48:27	58.5	22.7
1111	18.10.2012 13:48:42	58.2	22.7
1112	18.10.2012 13:48:57	57.9	22.7
1113	18.10.2012 13:49:12	58.4	22.7
1114	18.10.2012 13:49:27	58.4	22.7
1115	18.10.2012 13:49:42	58.8	22.7
1116	18.10.2012 13:49:57	58.8	22.7
1117	18.10.2012 13:50:12	60.1	22.7
1118	18.10.2012 13:50:27	59	22.7
1119	18.10.2012 13:50:42	58.7	22.7
1120	18.10.2012 13:50:57	58.9	22.8
1121	18.10.2012 13:51:12	59.5	22.8
1122	18.10.2012 13:51:27	60.3	22.8
1123	18.10.2012 13:51:42	59.1	22.8
1124	18.10.2012 13:51:57	58.9	22.8
1125	18.10.2012 13:52:12	59.6	22.8
1126	18.10.2012 13:52:27	60.7	22.8
1127	18.10.2012 13:52:42	60.6	22.8
1128	18.10.2012 13:52:57	59.5	22.8
1129	18.10.2012 13:53:12	58.4	22.8
1130	18.10.2012 13:53:27	59.2	22.8
1131	18.10.2012 13:53:42	58.2	22.8
1132	18.10.2012 13:53:57	58.8	22.8
1133	18.10.2012 13:54:12	58.2	22.8
1134	18.10.2012 13:54:27	57.8	22.8
1135	18.10.2012 13:54:42	59.4	22.8
1136	18.10.2012 13:54:57	58	22.9
1137	18.10.2012 13:55:12	58.3	22.9
1138	18.10.2012 13:55:27	58.3	22.9
1139	18.10.2012 13:55:42	57.5	22.9
1140	18.10.2012 13:55:57	57.1	22.9
1141	18.10.2012 13:56:12	56.7	22.9
1142	18.10.2012 13:56:27	56.7	22.9
1143	18.10.2012 13:56:42	57.5	22.9
1144	18.10.2012 13:56:57	58.3	22.9
1145	18.10.2012 13:57:12	58.6	22.9
1146	18.10.2012 13:57:27	58.9	22.9
1147	18.10.2012 13:57:42	57.8	22.9
1148	18.10.2012 13:57:57	57.4	22.9
1149	18.10.2012 13:58:12	57.5	23
1150	18.10.2012 13:58:27	56.7	23
1151	18.10.2012 13:58:42	58.4	23
1152	18.10.2012 13:58:57	58.3	23
1153	18.10.2012 13:59:12	57.2	23
1154	18.10.2012 13:59:27	57.1	23
1155	18.10.2012 13:59:42	55.9	23
1156	18.10.2012 13:59:57	58.6	23
1157	18.10.2012 14:00:12	56.9	23
1158	18.10.2012 14:00:27	56.6	23
1159	18.10.2012 14:00:42	56.9	23
1160	18.10.2012 14:00:57	56.1	23
1161	18.10.2012 14:01:12	56.5	23
1162	18.10.2012 14:01:27	57.9	23
1163	18.10.2012 14:01:42	57.7	23
1164	18.10.2012 14:01:57	58.9	23
1165	18.10.2012 14:02:12	56.7	23
1166	18.10.2012 14:02:27	57.7	23
1167	18.10.2012 14:02:42	57.1	23.1
1168	18.10.2012 14:02:57	57.5	23.1
1169	18.10.2012 14:03:12	57.7	23.1
1170	18.10.2012 14:03:27	58.5	23.1
1171	18.10.2012 14:03:42	58.3	23.1
1172	18.10.2012 14:03:57	57.7	23.1
1173	18.10.2012 14:04:12	58.5	23.1
1174	18.10.2012 14:04:27	58.6	23.1
1175	18.10.2012 14:04:42	58.7	23.1
1176	18.10.2012 14:04:57	56.7	23.1
1177	18.10.2012 14:05:12	56.8	23.1
1178	18.10.2012 14:05:27	57.9	23.1
1179	18.10.2012 14:05:42	57.7	23.1
1180	18.10.2012 14:05:57	57.5	23.1
1181	18.10.2012 14:06:12	58.3	23.1
1182	18.10.2012 14:06:27	57.8	23.1
1183	18.10.2012 14:06:42	56.9	23.1
1184	18.10.2012 14:06:57	55.5	23.1
1185	18.10.2012 14:07:12	55.6	23.1
1186	18.10.2012 14:07:27	56.1	23.1
1187	18.10.2012 14:07:42	56.4	23.1
1188	18.10.2012 14:07:57	57.2	23.1
1189	18.10.2012 14:08:12	58.2	23.2
1190	18.10.2012 14:08:27	57.3	23.2
1191	18.10.2012 14:08:42	56.7	23.2
1192	18.10.2012 14:08:57	56.6	23.2
1193	18.10.2012 14:09:12	58.1	23.2
1194	18.10.2012 14:09:27	58.6	23.2
1195	18.10.2012 14:09:42	57.2	23.2
1196	18.10.2012 14:09:57	56.1	23.2
1197	18.10.2012 14:10:12	56.6	23.2
1198	18.10.2012 14:10:27	56.9	23.2
1199	18.10.2012 14:10:42	56.9	23.2
1200	18.10.2012 14:10:57	56.8	23.2
1201	18.10.2012 14:11:12	56.5	23.2
1202	18.10.2012 14:11:27	56.1	23.2
1203	18.10.2012 14:11:42	57.5	23.2
1204	18.10.2012 14:11:57	58.9	23.2
1205	18.10.2012 14:12:12	59	23.2
1206	18.10.2012 14:12:27	60.4	23.2
1207	18.10.2012 14:12:42	59.9	23.2
1208	18.10.2012 14:12:57	59.3	23.3
1209	18.10.2012 14:13:12	58	23.3
1210	18.10.2012 14:13:27	57	23.2
1211	18.10.2012 14:13:42	58.5	23.2
1212	18.10.2012 14:13:57	58	23.3
1213	18.10.2012 14:14:12	58.5	23.3
1214	18.10.2012 14:14:27	58.3	23.3
1215	18.10.2012 14:14:42	58.6	23.3
1216	18.10.2012 14:14:57	57.8	23.3
1217	18.10.2012 14:15:12	57.8	23.3
1218	18.10.2012 14:15:27	56.4	23.3
1219	18.10.2012 14:15:42	56.8	23.3
1220	18.10.2012 14:15:57	57.2	23.3
1221	18.10.2012 14:16:12	59	23.3
1222	18.10.2012 14:16:27	58.5	23.3
1223	18.10.2012 14:16:42	58	23.3
1224	18.10.2012 14:16:57	57	23.3
1225	18.10.2012 14:17:12	57.8	23.3
1226	18.10.2012 14:17:27	57.8	23.3
1227	18.10.2012 14:17:42	57.9	23.3
1228	18.10.2012 14:17:57	57.8	23.3
1229	18.10.2012 14:18:12	57.8	23.3
1230	18.10.2012 14:18:27	58.2	23.3
1231	18.10.2012 14:18:42	58.9	23.3
1232	18.10.2012 14:18:57	58.1	23.3
1233	18.10.2012 14:19:12	56.5	23.4
1234	18.10.2012 14:19:27	56.4	23.4
1235	18.10.2012 14:19:42	57.2	23.4
1236	18.10.2012 14:19:57	58	23.4
1237	18.10.2012 14:20:12	57.6	23.4
1238	18.10.2012 14:20:27	56.7	23.4
1239	18.10.2012 14:20:42	55.6	23.4
1240	18.10.2012 14:20:57	56.5	23.4
1241	18.10.2012 14:21:12	56.8	23.4
1242	18.10.2012 14:21:27	56.6	23.4
1243	18.10.2012 14:21:42	57.2	23.4
1244	18.10.2012 14:21:57	56.3	23.4
1245	18.10.2012 14:22:12	57.2	23.4
1246	18.10.2012 14:22:27	58	23.4
1247	18.10.2012 14:22:42	56	23.4
1248	18.10.2012 14:22:57	57.6	23.4
1249	18.10.2012 14:23:12	57.2	23.4
1250	18.10.2012 14:23:27	57.2	23.4
1251	18.10.2012 14:23:42	57.4	23.4
1252	18.10.2012 14:23:57	56.2	23.4
1253	18.10.2012 14:24:12	56.3	23.4
1254	18.10.2012 14:24:27	57.8	23.4
1255	18.10.2012 14:24:42	57.1	23.4
1256	18.10.2012 14:24:57	57	23.4
1257	18.10.2012 14:25:12	55.7	23.4
1258	18.10.2012 14:25:27	54.8	23.4
1259	18.10.2012 14:25:42	54.6	23.4
1260	18.10.2012 14:25:57	54.8	23.4
1261	18.10.2012 14:26:12	55	23.4
1262	18.10.2012 14:26:27	58.3	23.4
1263	18.10.2012 14:26:42	58.3	23.4
1264	18.10.2012 14:26:57	55.2	23.4
1265	18.10.2012 14:27:12	54.9	23.4
1266	18.10.2012 14:27:27	56.3	23.4
1267	18.10.2012 14:27:42	56.7	23.4
1268	18.10.2012 14:27:57	58.4	23.4
1269	18.10.2012 14:28:12	57.6	23.4
1270	18.10.2012 14:28:27	56.9	23.4
1271	18.10.2012 14:28:42	58.3	23.4
1272	18.10.2012 14:28:57	57.5	23.4
1273	18.10.2012 14:29:12	56.5	23.4
1274	18.10.2012 14:29:27	57.4	23.4
1275	18.10.2012 14:29:42	58	23.4
1276	18.10.2012 14:29:57	58.8	23.4
1277	18.10.2012 14:30:12	57.6	23.4
1278	18.10.2012 14:30:27	56.7	23.4
1279	18.10.2012 14:30:42	56.3	23.4
1280	18.10.2012 14:30:57	55.1	23.4
1281	18.10.2012 14:31:12	55.2	23.4
1282	18.10.2012 14:31:27	55.4	23.4
1283	18.10.2012 14:31:42	56.7	23.5
1284	18.10.2012 14:31:57	57.1	23.5
1285	18.10.2012 14:32:12	58.1	23.5
1286	18.10.2012 14:32:27	57.7	23.4
1287	18.10.2012 14:32:42	56.7	23.5
1288	18.10.2012 14:32:57	57.7	23.5
1289	18.10.2012 14:33:12	55.1	23.5
1290	18.10.2012 14:33:27	56.5	23.5
1291	18.10.2012 14:33:42	57.4	23.5
1292	18.10.2012 14:33:57	58	23.5
1293	18.10.2012 14:34:12	57.3	23.5
1294	18.10.2012 14:34:27	56.1	23.5
1295	18.10.2012 14:34:42	56.2	23.5
1296	18.10.2012 14:34:57	56.7	23.5
1297	18.10.2012 14:35:12	57.6	23.5
1298	18.10.2012 14:35:27	55.7	23.5
1299	18.10.2012 14:35:42	57.3	23.5
1300	18.10.2012 14:35:57	57.9	23.5
1301	18.10.2012 14:36:12	56	23.5
1302	18.10.2012 14:36:27	57.2	23.5
1303	18.10.2012 14:36:42	56.7	23.5
1304	18.10.2012 14:36:57	57	23.5
1305	18.10.2012 14:37:12	57.4	23.5
1306	18.10.2012 14:37:27	56.8	23.5
1307	18.10.2012 14:37:42	56.5	23.5
1308	18.10.2012 14:37:57	56.5	23.5
1309	18.10.2012 14:38:12	57.4	23.5
1310	18.10.2012 14:38:27	57.6	23.5
1311	18.10.2012 14:38:42	58.1	23.5
1312	18.10.2012 14:38:57	57.1	23.5
1313	18.10.2012 14:39:12	55.3	23.5
1314	18.10.2012 14:39:27	55.7	23.5
1315	18.10.2012 14:39:42	56.3	23.5
1316	18.10.2012 14:39:57	58.3	23.5
1317	18.10.2012 14:40:12	58.1	23.5
1318	18.10.2012 14:40:27	57.1	23.5
1319	18.10.2012 14:40:42	56.4	23.5
1320	18.10.2012 14:40:57	56.3	23.5
1321	18.10.2012 14:41:12	54.8	23.5
1322	18.10.2012 14:41:27	54.6	23.5
1323	18.10.2012 14:41:42	56	23.5
1324	18.10.2012 14:41:57	57.1	23.5
1325	18.10.2012 14:42:12	56.7	23.5
1326	18.10.2012 14:42:27	55.5	23.5
1327	18.10.2012 14:42:42	56.3	23.5
1328	18.10.2012 14:42:57	55.6	23.5
1329	18.10.2012 14:43:12	55.3	23.5
1330	18.10.2012 14:43:27	55.1	23.5
1331	18.10.2012 14:43:42	54.9	23.5
1332	18.10.2012 14:43:57	54.7	23.5
1333	18.10.2012 14:44:12	55.4	23.5
1334	18.10.2012 14:44:27	55.8	23.5
1335	18.10.2012 14:44:42	54.7	23.5
1336	18.10.2012 14:44:57	54.5	23.5
1337	18.10.2012 14:45:12	53.9	23.5
1338	18.10.2012 14:45:27	55.3	23.5
1339	18.10.2012 14:45:42	54.3	23.5
1340	18.10.2012 14:45:57	54.3	23.5
1341	18.10.2012 14:46:12	55.8	23.5
1342	18.10.2012 14:46:27	54.7	23.5
1343	18.10.2012 14:46:42	54.3	23.5
1344	18.10.2012 14:46:57	54.2	23.5
1345	18.10.2012 14:47:12	53.9	23.5
1346	18.10.2012 14:47:27	55.7	23.5
1347	18.10.2012 14:47:42	55.6	23.5
1348	18.10.2012 14:47:57	55.3	23.5
1349	18.10.2012 14:48:12	54.8	23.5
1350	18.10.2012 14:48:27	55.6	23.5
1351	18.10.2012 14:48:42	55.7	23.5
1352	18.10.2012 14:48:57	56.2	23.5
1353	18.10.2012 14:49:12	55.7	23.5
1354	18.10.2012 14:49:27	56.3	23.5
1355	18.10.2012 14:49:42	54.8	23.5
1356	18.10.2012 14:49:57	55.6	23.5
1357	18.10.2012 14:50:12	54.8	23.5
1358	18.10.2012 14:50:27	56.3	23.5
1359	18.10.2012 14:50:42	55.1	23.5
1360	18.10.2012 14:50:57	55.1	23.5
1361	18.10.2012 14:51:12	54.9	23.6
1362	18.10.2012 14:51:27	55.2	23.5
1363	18.10.2012 14:51:42	55.7	23.6
1364	18.10.2012 14:51:57	55.1	23.6
1365	18.10.2012 14:52:12	54.8	23.6
1366	18.10.2012 14:52:27	55.9	23.6
1367	18.10.2012 14:52:42	54.8	23.6
1368	18.10.2012 14:52:57	54.5	23.6
1369	18.10.2012 14:53:12	55.4	23.6
1370	18.10.2012 14:53:27	55.3	23.6
1371	18.10.2012 14:53:42	54.3	23.6
1372	18.10.2012 14:53:57	53.6	23.6
1373	18.10.2012 14:54:12	53.1	23.6
1374	18.10.2012 14:54:27	54.1	23.6
1375	18.10.2012 14:54:42	54.7	23.6
1376	18.10.2012 14:54:57	54.5	23.6
1377	18.10.2012 14:55:12	55.1	23.6
1378	18.10.2012 14:55:27	56.9	23.6
1379	18.10.2012 14:55:42	54.3	23.6
1380	18.10.2012 14:55:57	55.3	23.6
1381	18.10.2012 14:56:12	54.7	23.6
1382	18.10.2012 14:56:27	54.6	23.6
1383	18.10.2012 14:56:42	54.7	23.6
1384	18.10.2012 14:56:57	55.1	23.6
1385	18.10.2012 14:57:12	54	23.6
1386	18.10.2012 14:57:27	53.6	23.6
1387	18.10.2012 14:57:42	55	23.6
1388	18.10.2012 14:57:57	54.5	23.6
1389	18.10.2012 14:58:12	55.7	23.6
1390	18.10.2012 14:58:27	55	23.6
1391	18.10.2012 14:58:42	55.4	23.6
1392	18.10.2012 14:58:57	55.3	23.6
1393	18.10.2012 14:59:12	55.6	23.6
1394	18.10.2012 14:59:27	54.1	23.6
1395	18.10.2012 14:59:42	54.1	23.6
1396	18.10.2012 14:59:57	54.5	23.6
1397	18.10.2012 15:00:12	54.8	23.6
1398	18.10.2012 15:00:27	54.5	23.6
1399	18.10.2012 15:00:42	53.9	23.6
1400	18.10.2012 15:00:57	54.5	23.6
1401	18.10.2012 15:01:12	54.6	23.6
1402	18.10.2012 15:01:27	55.2	23.6
1403	18.10.2012 15:01:42	54.4	23.6
1404	18.10.2012 15:01:57	52.9	23.6
1405	18.10.2012 15:02:12	54.5	23.6
1406	18.10.2012 15:02:27	55.6	23.6
1407	18.10.2012 15:02:42	53.6	23.6
1408	18.10.2012 15:02:57	53.5	23.6
1409	18.10.2012 15:03:12	53.6	23.6
1410	18.10.2012 15:03:27	54.7	23.6
1411	18.10.2012 15:03:42	55.5	23.6
1412	18.10.2012 15:03:57	54.7	23.6
1413	18.10.2012 15:04:12	54.9	23.6
1414	18.10.2012 15:04:27	53.7	23.6
1415	18.10.2012 15:04:42	52.8	23.6
1416	18.10.2012 15:04:57	53.6	23.6
1417	18.10.2012 15:05:12	54.5	23.6
1418	18.10.2012 15:05:27	55.3	23.6
1419	18.10.2012 15:05:42	55.7	23.6
1420	18.10.2012 15:05:57	53.9	23.6
1421	18.10.2012 15:06:12	54	23.6
1422	18.10.2012 15:06:27	55.5	23.6
1423	18.10.2012 15:06:42	55	23.6
1424	18.10.2012 15:06:57	54.5	23.6
1425	18.10.2012 15:07:12	54.5	23.6
1426	18.10.2012 15:07:27	54.3	23.6
1427	18.10.2012 15:07:42	55.2	23.6
1428	18.10.2012 15:07:57	54.8	23.6
1429	18.10.2012 15:08:12	54.6	23.6
1430	18.10.2012 15:08:27	54.1	23.6
1431	18.10.2012 15:08:42	55.3	23.6
1432	18.10.2012 15:08:57	55.9	23.6
1433	18.10.2012 15:09:12	55.3	23.6
1434	18.10.2012 15:09:27	55.1	23.6
1435	18.10.2012 15:09:42	55.9	23.6
1436	18.10.2012 15:09:57	56.5	23.6
1437	18.10.2012 15:10:12	54	23.6
1438	18.10.2012 15:10:27	54.7	23.6
1439	18.10.2012 15:10:42	54.8	23.6
1440	18.10.2012 15:10:57	55.7	23.6
1441	18.10.2012 15:11:12	54.7	23.6
1442	18.10.2012 15:11:27	54	23.6
1443	18.10.2012 15:11:42	55.3	23.6
1444	18.10.2012 15:11:57	54.5	23.6
1445	18.10.2012 15:12:12	54.5	23.6
1446	18.10.2012 15:12:27	55.1	23.6
1447	18.10.2012 15:12:42	55.7	23.6
1448	18.10.2012 15:12:57	56	23.6
1449	18.10.2012 15:13:12	54	23.6
1450	18.10.2012 15:13:27	54.3	23.6
1451	18.10.2012 15:13:42	55.1	23.6
1452	18.10.2012 15:13:57	54.2	23.6
1453	18.10.2012 15:14:12	53.8	23.6
1454	18.10.2012 15:14:27	53.8	23.6
1455	18.10.2012 15:14:42	54.9	23.6
1456	18.10.2012 15:14:57	57.1	23.6
1457	18.10.2012 15:15:12	56.7	23.6
1458	18.10.2012 15:15:27	56.4	23.6
1459	18.10.2012 15:15:42	56	23.6
1460	18.10.2012 15:15:57	55.3	23.6
1461	18.10.2012 15:16:12	54.4	23.6
1462	18.10.2012 15:16:27	55.5	23.6
1463	18.10.2012 15:16:42	55.3	23.6
1464	18.10.2012 15:16:57	55.1	23.6
1465	18.10.2012 15:17:12	55.5	23.6
1466	18.10.2012 15:17:27	56	23.6
1467	18.10.2012 15:17:42	55.2	23.6
1468	18.10.2012 15:17:57	55.7	23.6
1469	18.10.2012 15:18:12	55.3	23.6
1470	18.10.2012 15:18:27	55.7	23.6
1471	18.10.2012 15:18:42	56.6	23.6
1472	18.10.2012 15:18:57	56.5	23.6
1473	18.10.2012 15:19:12	56.2	23.6
1474	18.10.2012 15:19:27	55.5	23.6
1475	18.10.2012 15:19:42	55.7	23.6
1476	18.10.2012 15:19:57	56.2	23.6
1477	18.10.2012 15:20:12	56.1	23.6
1478	18.10.2012 15:20:27	56.3	23.6
1479	18.10.2012 15:20:42	55.8	23.6
1480	18.10.2012 15:20:57	55.6	23.6
1481	18.10.2012 15:21:12	55.8	23.6
1482	18.10.2012 15:21:27	55.8	23.7
1483	18.10.2012 15:21:42	55.9	23.7
1484	18.10.2012 15:21:57	56.3	23.7
1485	18.10.2012 15:22:12	55.9	23.7
1486	18.10.2012 15:22:27	55.7	23.7
1487	18.10.2012 15:22:42	55.1	23.7
1488	18.10.2012 15:22:57	55.6	23.7
1489	18.10.2012 15:23:12	55.1	23.7
1490	18.10.2012 15:23:27	54.4	23.7
1491	18.10.2012 15:23:42	55.7	23.7
1492	18.10.2012 15:23:57	57	23.7
1493	18.10.2012 15:24:12	56	23.7
1494	18.10.2012 15:24:27	55.8	23.7
1495	18.10.2012 15:24:42	57.5	23.7
1496	18.10.2012 15:24:57	57.4	23.7
1497	18.10.2012 15:25:12	56.7	23.7
1498	18.10.2012 15:25:27	56.9	23.7
1499	18.10.2012 15:25:42	57.7	23.7
1500	18.10.2012 15:25:57	56.3	23.7
1501	18.10.2012 15:26:12	56.4	23.7
1502	18.10.2012 15:26:27	54.6	23.7
1503	18.10.2012 15:26:42	54.4	23.7
1504	18.10.2012 15:26:57	55.6	23.7
1505	18.10.2012 15:27:12	56.7	23.7
1506	18.10.2012 15:27:27	57	23.7
1507	18.10.2012 15:27:42	55.2	23.7
1508	18.10.2012 15:27:57	54.4	23.7
1509	18.10.2012 15:28:12	54.4	23.7
1510	18.10.2012 15:28:27	54.7	23.7
1511	18.10.2012 15:28:42	56	23.7
1512	18.10.2012 15:28:57	55.7	23.7
1513	18.10.2012 15:29:12	55.2	23.7
1514	18.10.2012 15:29:27	56.5	23.7
1515	18.10.2012 15:29:42	56.7	23.7
1516	18.10.2012 15:29:57	55.6	23.7
1517	18.10.2012 15:30:12	55.6	23.7
1518	18.10.2012 15:30:27	54.6	23.7
1519	18.10.2012 15:30:42	54.4	23.7
1520	18.10.2012 15:30:57	56.2	23.7
1521	18.10.2012 15:31:12	55.7	23.7
1522	18.10.2012 15:31:27	55.2	23.7
1523	18.10.2012 15:31:42	55.2	23.7
1524	18.10.2012 15:31:57	56.8	23.7
1525	18.10.2012 15:32:12	56.4	23.7
1526	18.10.2012 15:32:27	57.2	23.7
1527	18.10.2012 15:32:42	56.4	23.7
1528	18.10.2012 15:32:57	55.5	23.7
1529	18.10.2012 15:33:12	54.7	23.7
1530	18.10.2012 15:33:27	54.6	23.7
1531	18.10.2012 15:33:42	55.1	23.7
1532	18.10.2012 15:33:57	55.8	23.7
1533	18.10.2012 15:34:12	54.4	23.7
1534	18.10.2012 15:34:27	54.2	23.7
1535	18.10.2012 15:34:42	55.1	23.7
1536	18.10.2012 15:34:57	56.4	23.7
1537	18.10.2012 15:35:12	55.6	23.7
1538	18.10.2012 15:35:27	56	23.7
1539	18.10.2012 15:35:42	54.6	23.7
1540	18.10.2012 15:35:57	54.2	23.7
1541	18.10.2012 15:36:12	54.4	23.7
1542	18.10.2012 15:36:27	54.4	23.7
1543	18.10.2012 15:36:42	54.4	23.7
1544	18.10.2012 15:36:57	55	23.7
1545	18.10.2012 15:37:12	55.3	23.7
1546	18.10.2012 15:37:27	55.2	23.7
1547	18.10.2012 15:37:42	54.4	23.7
1548	18.10.2012 15:37:57	55.4	23.7
1549	18.10.2012 15:38:12	55.8	23.7
1550	18.10.2012 15:38:27	56.2	23.7
1551	18.10.2012 15:38:42	55.8	23.7
1552	18.10.2012 15:38:57	55.4	23.7
1553	18.10.2012 15:39:12	54.5	23.7
1554	18.10.2012 15:39:27	55.4	23.7
1555	18.10.2012 15:39:42	57.4	23.7
1556	18.10.2012 15:39:57	57.4	23.7
1557	18.10.2012 15:40:12	57.2	23.7
1558	18.10.2012 15:40:27	57.3	23.7
1559	18.10.2012 15:40:42	55.7	23.7
1560	18.10.2012 15:40:57	57.1	23.7
1561	18.10.2012 15:41:12	56.6	23.7
1562	18.10.2012 15:41:27	57.1	23.7
1563	18.10.2012 15:41:42	55.8	23.7
1564	18.10.2012 15:41:57	54.9	23.7
1565	18.10.2012 15:42:12	54.6	23.7
1566	18.10.2012 15:42:27	54.3	23.7
1567	18.10.2012 15:42:42	55.2	23.7
1568	18.10.2012 15:42:57	56	23.7
1569	18.10.2012 15:43:12	56	23.7
1570	18.10.2012 15:43:27	54.6	23.7
1571	18.10.2012 15:43:42	55	23.7
1572	18.10.2012 15:43:57	55.5	23.7
1573	18.10.2012 15:44:12	55.5	23.7
1574	18.10.2012 15:44:27	55.4	23.7
1575	18.10.2012 15:44:42	55.4	23.7
1576	18.10.2012 15:44:57	54.8	23.7
1577	18.10.2012 15:45:12	55.2	23.7
1578	18.10.2012 15:45:27	56.2	23.7
1579	18.10.2012 15:45:42	56.4	23.8
1580	18.10.2012 15:45:57	55.4	23.7
1581	18.10.2012 15:46:12	55	23.8
1582	18.10.2012 15:46:27	54.9	23.8
1583	18.10.2012 15:46:42	55.9	23.8
1584	18.10.2012 15:46:57	56.7	23.8
1585	18.10.2012 15:47:12	55.4	23.8
1586	18.10.2012 15:47:27	55.8	23.8
1587	18.10.2012 15:47:42	56	23.8
1588	18.10.2012 15:47:57	57	23.8
1589	18.10.2012 15:48:12	55.4	23.8
1590	18.10.2012 15:48:27	56	23.7
1591	18.10.2012 15:48:42	56.9	23.8
1592	18.10.2012 15:48:57	57	23.8
1593	18.10.2012 15:49:12	56.8	23.8
1594	18.10.2012 15:49:27	57.1	23.8
1595	18.10.2012 15:49:42	56.1	23.8
1596	18.10.2012 15:49:57	56.3	23.8
1597	18.10.2012 15:50:12	56.9	23.8
1598	18.10.2012 15:50:27	57	23.8
1599	18.10.2012 15:50:42	55.3	23.8
1600	18.10.2012 15:50:57	55.7	23.8
1601	18.10.2012 15:51:12	55.1	23.8
1602	18.10.2012 15:51:27	55	23.8
1603	18.10.2012 15:51:42	55.2	23.8
1604	18.10.2012 15:51:57	55.4	23.8
1605	18.10.2012 15:52:12	55.2	23.8
1606	18.10.2012 15:52:27	56.6	23.8
1607	18.10.2012 15:52:42	56.8	23.8
1608	18.10.2012 15:52:57	55.6	23.8
1609	18.10.2012 15:53:12	55.8	23.8
1610	18.10.2012 15:53:27	57.7	23.8
1611	18.10.2012 15:53:42	56	23.8
1612	18.10.2012 15:53:57	55.6	23.8
1613	18.10.2012 15:54:12	58.5	23.8
1614	18.10.2012 15:54:27	56.6	23.8
1615	18.10.2012 15:54:42	56.1	23.8
1616	18.10.2012 15:54:57	55.4	23.8
1617	18.10.2012 15:55:12	55.8	23.8
1618	18.10.2012 15:55:27	55.8	23.8
1619	18.10.2012 15:55:42	55.2	23.8
1620	18.10.2012 15:55:57	56.4	23.8
1621	18.10.2012 15:56:12	56.2	23.8
1622	18.10.2012 15:56:27	55.6	23.8
1623	18.10.2012 15:56:42	56.2	23.8
1624	18.10.2012 15:56:57	56	23.8
1625	18.10.2012 15:57:12	55.8	23.8
1626	18.10.2012 15:57:27	56.3	23.8
1627	18.10.2012 15:57:42	56.6	23.8
1628	18.10.2012 15:57:57	56.7	23.8
1629	18.10.2012 15:58:12	56.6	23.8
1630	18.10.2012 15:58:27	54.9	23.8
1631	18.10.2012 15:58:42	55.2	23.8
1632	18.10.2012 15:58:57	55	23.8
1633	18.10.2012 15:59:12	55.3	23.8
1634	18.10.2012 15:59:27	57.2	23.8
1635	18.10.2012 15:59:42	57.7	23.8
1636	18.10.2012 15:59:57	56.4	23.8
1637	18.10.2012 16:00:12	56.8	23.8
1638	18.10.2012 16:00:27	55.6	23.8
1639	18.10.2012 16:00:42	56.4	23.8
1640	18.10.2012 16:00:57	56.4	23.8
1641	18.10.2012 16:01:12	57.4	23.8
1642	18.10.2012 16:01:27	56.7	23.8
1643	18.10.2012 16:01:42	55.8	23.8
1644	18.10.2012 16:01:57	55.9	23.8
1645	18.10.2012 16:02:12	56	23.8
1646	18.10.2012 16:02:27	57.2	23.8
1647	18.10.2012 16:02:42	55.2	23.8
1648	18.10.2012 16:02:57	55.2	23.8
1649	18.10.2012 16:03:12	55.4	23.8
1650	18.10.2012 16:03:27	56.1	23.8
1651	18.10.2012 16:03:42	54.9	23.8
1652	18.10.2012 16:03:57	56	23.8
1653	18.10.2012 16:04:12	56.1	23.8
1654	18.10.2012 16:04:27	56.3	23.8
1655	18.10.2012 16:04:42	57	23.8
1656	18.10.2012 16:04:57	57	23.8
1657	18.10.2012 16:05:12	56.9	23.8
1658	18.10.2012 16:05:27	56.7	23.8
1659	18.10.2012 16:05:42	56.4	23.8
1660	18.10.2012 16:05:57	57.6	23.8
1661	18.10.2012 16:06:12	56.2	23.8
1662	18.10.2012 16:06:27	55.3	23.8
1663	18.10.2012 16:06:42	56.6	23.8
1664	18.10.2012 16:06:57	56.7	23.8
1665	18.10.2012 16:07:12	56	23.8
1666	18.10.2012 16:07:27	56	23.8
1667	18.10.2012 16:07:42	58	23.8
1668	18.10.2012 16:07:57	58.3	23.8
1669	18.10.2012 16:08:12	57	23.8
1670	18.10.2012 16:08:27	54.9	23.8
1671	18.10.2012 16:08:42	55.2	23.8
1672	18.10.2012 16:08:57	56	23.8
1673	18.10.2012 16:09:12	56.8	23.8
1674	18.10.2012 16:09:27	55.8	23.8
1675	18.10.2012 16:09:42	56.8	23.8
1676	18.10.2012 16:09:57	56.9	23.8
1677	18.10.2012 16:10:12	55.8	23.8
1678	18.10.2012 16:10:27	56.2	23.8
1679	18.10.2012 16:10:42	56.9	23.8
1680	18.10.2012 16:10:57	56.2	23.8
1681	18.10.2012 16:11:12	55.6	23.8
1682	18.10.2012 16:11:27	55.6	23.8
1683	18.10.2012 16:11:42	55	23.8
1684	18.10.2012 16:11:57	56.1	23.8
1685	18.10.2012 16:12:12	56.8	23.8
1686	18.10.2012 16:12:27	55	23.8
1687	18.10.2012 16:12:42	55	23.7
1688	18.10.2012 16:12:57	56.1	23.7
1689	18.10.2012 16:13:12	57.3	23.8
1690	18.10.2012 16:13:27	56.7	23.8
1691	18.10.2012 16:13:42	56.5	23.8
1692	18.10.2012 16:13:57	57.8	23.7
1693	18.10.2012 16:14:12	56	23.7
1694	18.10.2012 16:14:27	55.2	23.7
1695	18.10.2012 16:14:42	55.6	23.7
1696	18.10.2012 16:14:57	55.8	23.7
1697	18.10.2012 16:15:12	56.9	23.7
1698	18.10.2012 16:15:27	56.6	23.7
1699	18.10.2012 16:15:42	56.3	23.7
1700	18.10.2012 16:15:57	55.4	23.7
1701	18.10.2012 16:16:12	55.7	23.7
1702	18.10.2012 16:16:27	55.2	23.7
1703	18.10.2012 16:16:42	54.6	23.7
1704	18.10.2012 16:16:57	54.7	23.7
1705	18.10.2012 16:17:12	54.6	23.7
1706	18.10.2012 16:17:27	55	23.7
1707	18.10.2012 16:17:42	56	23.7
1708	18.10.2012 16:17:57	55.4	23.7
1709	18.10.2012 16:18:12	56.6	23.7
1710	18.10.2012 16:18:27	56.4	23.7
1711	18.10.2012 16:18:42	55.2	23.7
1712	18.10.2012 16:18:57	55.8	23.7
1713	18.10.2012 16:19:12	56.8	23.7
1714	18.10.2012 16:19:27	56.4	23.7
1715	18.10.2012 16:19:42	56.8	23.7
1716	18.10.2012 16:19:57	55.4	23.7
1717	18.10.2012 16:20:12	55.5	23.7
1718	18.10.2012 16:20:27	57.1	23.7
1719	18.10.2012 16:20:42	56.3	23.7
1720	18.10.2012 16:20:57	56.4	23.7
1721	18.10.2012 16:21:12	58.5	23.7
1722	18.10.2012 16:21:27	55.6	23.7
1723	18.10.2012 16:21:42	55.6	23.7
1724	18.10.2012 16:21:57	57.2	23.7
1725	18.10.2012 16:22:12	57.3	23.7
1726	18.10.2012 16:22:27	55.7	23.7
1727	18.10.2012 16:22:42	56.6	23.7
1728	18.10.2012 16:22:57	56.4	23.7
1729	18.10.2012 16:23:12	57.1	23.7
1730	18.10.2012 16:23:27	56.9	23.7
1731	18.10.2012 16:23:42	55.6	23.7
1732	18.10.2012 16:23:57	56	23.7
1733	18.10.2012 16:24:12	56.4	23.7
1734	18.10.2012 16:24:27	56.6	23.7
1735	18.10.2012 16:24:42	57.7	23.7
1736	18.10.2012 16:24:57	57.9	23.7
1737	18.10.2012 16:25:12	57.7	23.7
1738	18.10.2012 16:25:27	57.2	23.7
1739	18.10.2012 16:25:42	58.1	23.7
1740	18.10.2012 16:25:57	56.4	23.7
1741	18.10.2012 16:26:12	56.1	23.7
1742	18.10.2012 16:26:27	56.6	23.7
1743	18.10.2012 16:26:42	56.5	23.7
1744	18.10.2012 16:26:57	55.9	23.7
1745	18.10.2012 16:27:12	56.7	23.7
1746	18.10.2012 16:27:27	56.5	23.7
1747	18.10.2012 16:27:42	56.9	23.7
1748	18.10.2012 16:27:57	55.6	23.7
1749	18.10.2012 16:28:12	55.9	23.7
1750	18.10.2012 16:28:27	56.1	23.7
1751	18.10.2012 16:28:42	56.1	23.7
1752	18.10.2012 16:28:57	55.9	23.7
1753	18.10.2012 16:29:12	56.1	23.7
1754	18.10.2012 16:29:27	57.7	23.7
1755	18.10.2012 16:29:42	57.3	23.7
1756	18.10.2012 16:29:57	57.2	23.7
1757	18.10.2012 16:30:12	57.7	23.7
1758	18.10.2012 16:30:27	57.3	23.7
1759	18.10.2012 16:30:42	56.7	23.7
1760	18.10.2012 16:30:57	57.3	23.7
1761	18.10.2012 16:31:12	57.3	23.7
1762	18.10.2012 16:31:27	58.1	23.7
1763	18.10.2012 16:31:42	56.7	23.7
1764	18.10.2012 16:31:57	56.9	23.7
1765	18.10.2012 16:32:12	57	23.7
1766	18.10.2012 16:32:27	57.1	23.7
1767	18.10.2012 16:32:42	56.7	23.7
1768	18.10.2012 16:32:57	57.3	23.7
1769	18.10.2012 16:33:12	56.7	23.7
1770	18.10.2012 16:33:27	56.9	23.7
1771	18.10.2012 16:33:42	56.6	23.7
1772	18.10.2012 16:33:57	56.7	23.7
1773	18.10.2012 16:34:12	57.3	23.6
1774	18.10.2012 16:34:27	56.5	23.6
1775	18.10.2012 16:34:42	56.8	23.6
1776	18.10.2012 16:34:57	56.9	23.6
1777	18.10.2012 16:35:12	56.6	23.6
1778	18.10.2012 16:35:27	56.3	23.6
1779	18.10.2012 16:35:42	56.9	23.6
1780	18.10.2012 16:35:57	56.7	23.6
1781	18.10.2012 16:36:12	56.3	23.6
1782	18.10.2012 16:36:27	56.6	23.6
1783	18.10.2012 16:36:42	58	23.6
1784	18.10.2012 16:36:57	57.4	23.6
1785	18.10.2012 16:37:12	57.1	23.6
1786	18.10.2012 16:37:27	57.2	23.6
1787	18.10.2012 16:37:42	57.3	23.6
1788	18.10.2012 16:37:57	56.9	23.6
1789	18.10.2012 16:38:12	58.1	23.6
1790	18.10.2012 16:38:27	58.2	23.6
1791	18.10.2012 16:38:42	58.5	23.6
1792	18.10.2012 16:38:57	58.1	23.6
1793	18.10.2012 16:39:12	57.9	23.6
1794	18.10.2012 16:39:27	58.3	23.6
1795	18.10.2012 16:39:42	58.2	23.6
1796	18.10.2012 16:39:57	57.8	23.6
1797	18.10.2012 16:40:12	57.6	23.6
1798	18.10.2012 16:40:27	57.7	23.6
1799	18.10.2012 16:40:42	58.1	23.6
1800	18.10.2012 16:40:57	57.8	23.6
1801	18.10.2012 16:41:12	57.5	23.6
1802	18.10.2012 16:41:27	57.9	23.6
1803	18.10.2012 16:41:42	57.9	23.6
1804	18.10.2012 16:41:57	57.8	23.6
1805	18.10.2012 16:42:12	57.7	23.6
1806	18.10.2012 16:42:27	57.8	23.6
1807	18.10.2012 16:42:42	59.6	23.6
1808	18.10.2012 16:42:57	58.6	23.6
1809	18.10.2012 16:43:12	58.4	23.6
1810	18.10.2012 16:43:27	58.3	23.6
1811	18.10.2012 16:43:42	58.4	23.6
1812	18.10.2012 16:43:57	58.4	23.6
1813	18.10.2012 16:44:12	58.9	23.6
1814	18.10.2012 16:44:27	59.3	23.6
1815	18.10.2012 16:44:42	59.3	23.6
1816	18.10.2012 16:44:57	59.7	23.6
1817	18.10.2012 16:45:12	59.5	23.6
1818	18.10.2012 16:45:27	60.6	23.6
1819	18.10.2012 16:45:42	59	23.6
1820	18.10.2012 16:45:57	58.7	23.6
1821	18.10.2012 16:46:12	58.4	23.6
1822	18.10.2012 16:46:27	58.5	23.6
1823	18.10.2012 16:46:42	58.7	23.6
1824	18.10.2012 16:46:57	58.9	23.5
1825	18.10.2012 16:47:12	59.1	23.5
1826	18.10.2012 16:47:27	59.6	23.5
1827	18.10.2012 16:47:42	60.2	23.5
1828	18.10.2012 16:47:57	60.6	23.5
1829	18.10.2012 16:48:12	59.8	23.5
1830	18.10.2012 16:48:27	59.3	23.5
1831	18.10.2012 16:48:42	59.3	23.5
1832	18.10.2012 16:48:57	59.1	23.5
1833	18.10.2012 16:49:12	59.4	23.5
1834	18.10.2012 16:49:27	59.2	23.5
1835	18.10.2012 16:49:42	59.1	23.5
1836	18.10.2012 16:49:57	59.1	23.5
1837	18.10.2012 16:50:12	59.9	23.5
1838	18.10.2012 16:50:27	59.6	23.5
1839	18.10.2012 16:50:42	59.1	23.5
1840	18.10.2012 16:50:57	59.1	23.5
1841	18.10.2012 16:51:12	59.1	23.5
1842	18.10.2012 16:51:27	59.7	23.5
1843	18.10.2012 16:51:42	60.9	23.5
1844	18.10.2012 16:51:57	59.9	23.5
1845	18.10.2012 16:52:12	59.6	23.5
1846	18.10.2012 16:52:27	59.6	23.5
1847	18.10.2012 16:52:42	60	23.5
1848	18.10.2012 16:52:57	60.4	23.5
1849	18.10.2012 16:53:12	60.1	23.5
1850	18.10.2012 16:53:27	59.8	23.5
1851	18.10.2012 16:53:42	59.2	23.5
1852	18.10.2012 16:53:57	59.1	23.5
1853	18.10.2012 16:54:12	59.5	23.5
1854	18.10.2012 16:54:27	59.4	23.5
1855	18.10.2012 16:54:42	59.3	23.5
1856	18.10.2012 16:54:57	59.3	23.5
1857	18.10.2012 16:55:12	59.7	23.5
1858	18.10.2012 16:55:27	59.6	23.5
1859	18.10.2012 16:55:42	59.6	23.5
1860	18.10.2012 16:55:57	60.4	23.5
1861	18.10.2012 16:56:12	60.5	23.5
1862	18.10.2012 16:56:27	60	23.5
1863	18.10.2012 16:56:42	60.3	23.5
1864	18.10.2012 16:56:57	60.2	23.5
1865	18.10.2012 16:57:12	59.9	23.5
1866	18.10.2012 16:57:27	59.4	23.5
1867	18.10.2012 16:57:42	59.7	23.5
1868	18.10.2012 16:57:57	59.7	23.5
1869	18.10.2012 16:58:12	59.8	23.5
1870	18.10.2012 16:58:27	59.1	23.5
1871	18.10.2012 16:58:42	60	23.5
1872	18.10.2012 16:58:57	59.4	23.5
1873	18.10.2012 16:59:12	59.4	23.5
1874	18.10.2012 16:59:27	59.3	23.5
1875	18.10.2012 16:59:42	59.3	23.5
1876	18.10.2012 16:59:57	59.5	23.5
1877	18.10.2012 17:00:12	59.8	23.5
1878	18.10.2012 17:00:27	59.5	23.5
1879	18.10.2012 17:00:42	59.8	23.5
1880	18.10.2012 17:00:57	60.2	23.5
1881	18.10.2012 17:01:12	60.4	23.5
1882	18.10.2012 17:01:27	60.7	23.5
1883	18.10.2012 17:01:42	60.1	23.5
1884	18.10.2012 17:01:57	59.9	23.5
1885	18.10.2012 17:02:12	60.6	23.4
1886	18.10.2012 17:02:27	60.3	23.5
1887	18.10.2012 17:02:42	60.8	23.4
1888	18.10.2012 17:02:57	60.4	23.5
1889	18.10.2012 17:03:12	60.8	23.5
1890	18.10.2012 17:03:27	60.7	23.4
1891	18.10.2012 17:03:42	61	23.4
1892	18.10.2012 17:03:57	60.8	23.4
1893	18.10.2012 17:04:12	61.6	23.4
1894	18.10.2012 17:04:27	62.1	23.4
1895	18.10.2012 17:04:42	62	23.4
1896	18.10.2012 17:04:57	61.1	23.4
1897	18.10.2012 17:05:12	60.4	23.4
1898	18.10.2012 17:05:27	60.4	23.4
1899	18.10.2012 17:05:42	60.6	23.4
1900	18.10.2012 17:05:57	60.2	23.4
1901	18.10.2012 17:06:12	61.5	23.4
1902	18.10.2012 17:06:27	61.4	23.4
1903	18.10.2012 17:06:42	60.5	23.4
1904	18.10.2012 17:06:57	60.4	23.4
1905	18.10.2012 17:07:12	60.7	23.4
1906	18.10.2012 17:07:27	61.5	23.4
1907	18.10.2012 17:07:42	61.8	23.4
1908	18.10.2012 17:07:57	61.2	23.4
1909	18.10.2012 17:08:12	61.1	23.4
1910	18.10.2012 17:08:27	61.5	23.4
1911	18.10.2012 17:08:42	61.1	23.4
1912	18.10.2012 17:08:57	61.4	23.4
1913	18.10.2012 17:09:12	61.5	23.4
1914	18.10.2012 17:09:27	61.6	23.4
1915	18.10.2012 17:09:42	61.4	23.4
1916	18.10.2012 17:09:57	61.4	23.4
1917	18.10.2012 17:10:12	61.4	23.4
1918	18.10.2012 17:10:27	61	23.4
1919	18.10.2012 17:10:42	61.2	23.4
1920	18.10.2012 17:10:57	62.6	23.4
1921	18.10.2012 17:11:12	61.2	23.4
1922	18.10.2012 17:11:27	60.8	23.4
1923	18.10.2012 17:11:42	60.8	23.4
1924	18.10.2012 17:11:57	60.6	23.4
1925	18.10.2012 17:12:12	61.4	23.4
1926	18.10.2012 17:12:27	61.1	23.4
1927	18.10.2012 17:12:42	61	23.4
1928	18.10.2012 17:12:57	61.2	23.4
1929	18.10.2012 17:13:12	61.1	23.4
1930	18.10.2012 17:13:27	60.8	23.4
1931	18.10.2012 17:13:42	61.1	23.4
1932	18.10.2012 17:13:57	61	23.4
1933	18.10.2012 17:14:12	61.4	23.4
1934	18.10.2012 17:14:27	61.2	23.4
1935	18.10.2012 17:14:42	60.6	23.4
1936	18.10.2012 17:14:57	60.7	23.4
1937	18.10.2012 17:15:12	60.5	23.4
1938	18.10.2012 17:15:27	60.4	23.4
1939	18.10.2012 17:15:42	60.4	23.4
1940	18.10.2012 17:15:57	60.2	23.4
1941	18.10.2012 17:16:12	60.6	23.4
1942	18.10.2012 17:16:27	61.3	23.4
1943	18.10.2012 17:16:42	61	23.4
1944	18.10.2012 17:16:57	61.1	23.4
1945	18.10.2012 17:17:12	60.9	23.4
1946	18.10.2012 17:17:27	61	23.4
1947	18.10.2012 17:17:42	61.2	23.4
1948	18.10.2012 17:17:57	62.4	23.4
1949	18.10.2012 17:18:12	61.6	23.4
1950	18.10.2012 17:18:27	62.6	23.4
1951	18.10.2012 17:18:42	61.4	23.4
1952	18.10.2012 17:18:57	61.4	23.4
1953	18.10.2012 17:19:12	61.4	23.4
1954	18.10.2012 17:19:27	61.9	23.4
1955	18.10.2012 17:19:42	61.2	23.4
1956	18.10.2012 17:19:57	61.2	23.4
1957	18.10.2012 17:20:12	61.2	23.4
1958	18.10.2012 17:20:27	61.7	23.4
1959	18.10.2012 17:20:42	61	23.4
1960	18.10.2012 17:20:57	60.7	23.4
1961	18.10.2012 17:21:12	60.8	23.4
1962	18.10.2012 17:21:27	60.8	23.4
1963	18.10.2012 17:21:42	60.7	23.3
1964	18.10.2012 17:21:57	61	23.3
1965	18.10.2012 17:22:12	61.3	23.3
1966	18.10.2012 17:22:27	61.7	23.3
1967	18.10.2012 17:22:42	61.2	23.3
1968	18.10.2012 17:22:57	61.2	23.3
1969	18.10.2012 17:23:12	61.5	23.3
1970	18.10.2012 17:23:27	61.4	23.3
1971	18.10.2012 17:23:42	61.4	23.3
1972	18.10.2012 17:23:57	61.5	23.3
1973	18.10.2012 17:24:12	61.7	23.3
1974	18.10.2012 17:24:27	61.1	23.3
1975	18.10.2012 17:24:42	61.2	23.3
1976	18.10.2012 17:24:57	61.2	23.3
1977	18.10.2012 17:25:12	61.3	23.3
1978	18.10.2012 17:25:27	60.8	23.3
1979	18.10.2012 17:25:42	60.9	23.3
1980	18.10.2012 17:25:57	61.1	23.3
1981	18.10.2012 17:26:12	61.2	23.3
1982	18.10.2012 17:26:27	61.2	23.3
1983	18.10.2012 17:26:42	61	23.3
1984	18.10.2012 17:26:57	60.8	23.3
1985	18.10.2012 17:27:12	61.1	23.3
1986	18.10.2012 17:27:27	60.7	23.3
1987	18.10.2012 17:27:42	61.2	23.3
1988	18.10.2012 17:27:57	60.8	23.3
1989	18.10.2012 17:28:12	60.5	23.3
1990	18.10.2012 17:28:27	60.6	23.3
1991	18.10.2012 17:28:42	60.9	23.3
1992	18.10.2012 17:28:57	60.8	23.3
1993	18.10.2012 17:29:12	60.9	23.3
1994	18.10.2012 17:29:27	61	23.3
1995	18.10.2012 17:29:42	60.7	23.3
1996	18.10.2012 17:29:57	60.8	23.3
1997	18.10.2012 17:30:12	60.8	23.3
1998	18.10.2012 17:30:27	61	23.3
[truncated: 3,850 more rows]
